# Supplementary material for: Epidemiological and Genomic Analysis of Asymptomatic SARS-CoV-2 Infections during the Delta and Omicron Epidemic Waves in São Paulo City, Brazil
Source: Viruses. 2023 Nov 3;15(11):2210. doi: 10.3390/v15112210 (PMC10675288; doi:10.3390/v15112210)
Supplement: Supplementary file 1 [file viruses-15-02210-s001.zip › Table S1.xlsx]

## Sheet: Planilha1
Code_gisaid	date	region	country	division	location	pangolin_lineage	Clade	originating_lab	submitting_lab	authors
EPI_ISL_17595118	2021-12-01	South America	Brazil	Sao Paulo	Sao Paulo	AY.43	Delta	Prefeitura da Cidade de São Paulo	Instituto Butantan	Dimas Tadeu Covas, Antonio Jorge Martins, Claudia Renata dos Santos Barros, David Schlesinger, Debora Botequio Moretti, Elaine Cristina Marqueze, Elaine Vieira Santos, Evandra Strazza Rodrigues, Heidge Fukumasu, Gabriela Ribeiro, Alex lima, Jayme Augusto de Souza-Neto, Luiz Alcantara, Luiz Lehmann Coutinho, Maria Carolina Elias, Maurício Lacerda Nogueira, Raul Machado Neto, Rejane Maria Tommasini…
EPI_ISL_17595119	2021-12-02	South America	Brazil	Sao Paulo	Sao Paulo	AY.99.2	Delta	Prefeitura da Cidade de São Paulo	Instituto Butantan	Dimas Tadeu Covas, Antonio Jorge Martins, Claudia Renata dos Santos Barros, David Schlesinger, Debora Botequio Moretti, Elaine Cristina Marqueze, Elaine Vieira Santos, Evandra Strazza Rodrigues, Heidge Fukumasu, Gabriela Ribeiro, Alex lima, Jayme Augusto de Souza-Neto, Luiz Alcantara, Luiz Lehmann Coutinho, Maria Carolina Elias, Maurício Lacerda Nogueira, Raul Machado Neto, Rejane Maria Tommasini…
EPI_ISL_17595120	2021-12-02	South America	Brazil	Sao Paulo	Sao Paulo	AY.99.2	Delta	Prefeitura da Cidade de São Paulo	Instituto Butantan	Dimas Tadeu Covas, Antonio Jorge Martins, Claudia Renata dos Santos Barros, David Schlesinger, Debora Botequio Moretti, Elaine Cristina Marqueze, Elaine Vieira Santos, Evandra Strazza Rodrigues, Heidge Fukumasu, Gabriela Ribeiro, Alex lima, Jayme Augusto de Souza-Neto, Luiz Alcantara, Luiz Lehmann Coutinho, Maria Carolina Elias, Maurício Lacerda Nogueira, Raul Machado Neto, Rejane Maria Tommasini…
EPI_ISL_17595121	2021-12-02	South America	Brazil	Sao Paulo	Sao Paulo	AY.99.2	Delta	Prefeitura da Cidade de São Paulo	Instituto Butantan	Dimas Tadeu Covas, Antonio Jorge Martins, Claudia Renata dos Santos Barros, David Schlesinger, Debora Botequio Moretti, Elaine Cristina Marqueze, Elaine Vieira Santos, Evandra Strazza Rodrigues, Heidge Fukumasu, Gabriela Ribeiro, Alex lima, Jayme Augusto de Souza-Neto, Luiz Alcantara, Luiz Lehmann Coutinho, Maria Carolina Elias, Maurício Lacerda Nogueira, Raul Machado Neto, Rejane Maria Tommasini…
EPI_ISL_17595122	2021-11-25	South America	Brazil	Sao Paulo	Sao Paulo	AY.99.2	Delta	Prefeitura da Cidade de São Paulo	Instituto Butantan	Dimas Tadeu Covas, Antonio Jorge Martins, Claudia Renata dos Santos Barros, David Schlesinger, Debora Botequio Moretti, Elaine Cristina Marqueze, Elaine Vieira Santos, Evandra Strazza Rodrigues, Heidge Fukumasu, Gabriela Ribeiro, Alex lima, Jayme Augusto de Souza-Neto, Luiz Alcantara, Luiz Lehmann Coutinho, Maria Carolina Elias, Maurício Lacerda Nogueira, Raul Machado Neto, Rejane Maria Tommasini…
EPI_ISL_17595123	2021-12-01	South America	Brazil	Sao Paulo	Sao Paulo	AY.43.2	Delta	Prefeitura da Cidade de São Paulo	Instituto Butantan	Dimas Tadeu Covas, Antonio Jorge Martins, Claudia Renata dos Santos Barros, David Schlesinger, Debora Botequio Moretti, Elaine Cristina Marqueze, Elaine Vieira Santos, Evandra Strazza Rodrigues, Heidge Fukumasu, Gabriela Ribeiro, Alex lima, Jayme Augusto de Souza-Neto, Luiz Alcantara, Luiz Lehmann Coutinho, Maria Carolina Elias, Maurício Lacerda Nogueira, Raul Machado Neto, Rejane Maria Tommasini…
EPI_ISL_17595124	2021-12-02	South America	Brazil	Sao Paulo	Sao Paulo	AY.43.7	Delta	Prefeitura da Cidade de São Paulo	Instituto Butantan	Dimas Tadeu Covas, Antonio Jorge Martins, Claudia Renata dos Santos Barros, David Schlesinger, Debora Botequio Moretti, Elaine Cristina Marqueze, Elaine Vieira Santos, Evandra Strazza Rodrigues, Heidge Fukumasu, Gabriela Ribeiro, Alex lima, Jayme Augusto de Souza-Neto, Luiz Alcantara, Luiz Lehmann Coutinho, Maria Carolina Elias, Maurício Lacerda Nogueira, Raul Machado Neto, Rejane Maria Tommasini…
EPI_ISL_17595125	2021-11-25	South America	Brazil	Sao Paulo	Sao Paulo	AY.99.2	Delta	Prefeitura da Cidade de São Paulo	Instituto Butantan	Dimas Tadeu Covas, Antonio Jorge Martins, Claudia Renata dos Santos Barros, David Schlesinger, Debora Botequio Moretti, Elaine Cristina Marqueze, Elaine Vieira Santos, Evandra Strazza Rodrigues, Heidge Fukumasu, Gabriela Ribeiro, Alex lima, Jayme Augusto de Souza-Neto, Luiz Alcantara, Luiz Lehmann Coutinho, Maria Carolina Elias, Maurício Lacerda Nogueira, Raul Machado Neto, Rejane Maria Tommasini…
EPI_ISL_17595126	2021-11-26	South America	Brazil	Sao Paulo	Sao Paulo	AY.43.2	Delta	Prefeitura da Cidade de São Paulo	Instituto Butantan	Dimas Tadeu Covas, Antonio Jorge Martins, Claudia Renata dos Santos Barros, David Schlesinger, Debora Botequio Moretti, Elaine Cristina Marqueze, Elaine Vieira Santos, Evandra Strazza Rodrigues, Heidge Fukumasu, Gabriela Ribeiro, Alex lima, Jayme Augusto de Souza-Neto, Luiz Alcantara, Luiz Lehmann Coutinho, Maria Carolina Elias, Maurício Lacerda Nogueira, Raul Machado Neto, Rejane Maria Tommasini…
EPI_ISL_17595127	2021-12-02	South America	Brazil	Sao Paulo	Sao Paulo	AY.99.2	Delta	Prefeitura da Cidade de São Paulo	Instituto Butantan	Dimas Tadeu Covas, Antonio Jorge Martins, Claudia Renata dos Santos Barros, David Schlesinger, Debora Botequio Moretti, Elaine Cristina Marqueze, Elaine Vieira Santos, Evandra Strazza Rodrigues, Heidge Fukumasu, Gabriela Ribeiro, Alex lima, Jayme Augusto de Souza-Neto, Luiz Alcantara, Luiz Lehmann Coutinho, Maria Carolina Elias, Maurício Lacerda Nogueira, Raul Machado Neto, Rejane Maria Tommasini…
EPI_ISL_17595128	2021-11-26	South America	Brazil	Sao Paulo	Sao Paulo	AY.99.2	Delta	Prefeitura da Cidade de São Paulo	Instituto Butantan	Dimas Tadeu Covas, Antonio Jorge Martins, Claudia Renata dos Santos Barros, David Schlesinger, Debora Botequio Moretti, Elaine Cristina Marqueze, Elaine Vieira Santos, Evandra Strazza Rodrigues, Heidge Fukumasu, Gabriela Ribeiro, Alex lima, Jayme Augusto de Souza-Neto, Luiz Alcantara, Luiz Lehmann Coutinho, Maria Carolina Elias, Maurício Lacerda Nogueira, Raul Machado Neto, Rejane Maria Tommasini…
EPI_ISL_17595129	2021-11-26	South America	Brazil	Sao Paulo	Sao Paulo	AY.34.1.1	Delta	Prefeitura da Cidade de São Paulo	Instituto Butantan	Dimas Tadeu Covas, Antonio Jorge Martins, Claudia Renata dos Santos Barros, David Schlesinger, Debora Botequio Moretti, Elaine Cristina Marqueze, Elaine Vieira Santos, Evandra Strazza Rodrigues, Heidge Fukumasu, Gabriela Ribeiro, Alex lima, Jayme Augusto de Souza-Neto, Luiz Alcantara, Luiz Lehmann Coutinho, Maria Carolina Elias, Maurício Lacerda Nogueira, Raul Machado Neto, Rejane Maria Tommasini…
EPI_ISL_17595130	2021-11-26	South America	Brazil	Sao Paulo	Sao Paulo	AY.99.2	Delta	Prefeitura da Cidade de São Paulo	Instituto Butantan	Dimas Tadeu Covas, Antonio Jorge Martins, Claudia Renata dos Santos Barros, David Schlesinger, Debora Botequio Moretti, Elaine Cristina Marqueze, Elaine Vieira Santos, Evandra Strazza Rodrigues, Heidge Fukumasu, Gabriela Ribeiro, Alex lima, Jayme Augusto de Souza-Neto, Luiz Alcantara, Luiz Lehmann Coutinho, Maria Carolina Elias, Maurício Lacerda Nogueira, Raul Machado Neto, Rejane Maria Tommasini…
EPI_ISL_17595131	2021-11-29	South America	Brazil	Sao Paulo	Sao Paulo	AY.43.1	Delta	Prefeitura da Cidade de São Paulo	Instituto Butantan	Dimas Tadeu Covas, Antonio Jorge Martins, Claudia Renata dos Santos Barros, David Schlesinger, Debora Botequio Moretti, Elaine Cristina Marqueze, Elaine Vieira Santos, Evandra Strazza Rodrigues, Heidge Fukumasu, Gabriela Ribeiro, Alex lima, Jayme Augusto de Souza-Neto, Luiz Alcantara, Luiz Lehmann Coutinho, Maria Carolina Elias, Maurício Lacerda Nogueira, Raul Machado Neto, Rejane Maria Tommasini…
EPI_ISL_17595132	2021-11-29	South America	Brazil	Sao Paulo	Sao Paulo	AY.43.1	Delta	Prefeitura da Cidade de São Paulo	Instituto Butantan	Dimas Tadeu Covas, Antonio Jorge Martins, Claudia Renata dos Santos Barros, David Schlesinger, Debora Botequio Moretti, Elaine Cristina Marqueze, Elaine Vieira Santos, Evandra Strazza Rodrigues, Heidge Fukumasu, Gabriela Ribeiro, Alex lima, Jayme Augusto de Souza-Neto, Luiz Alcantara, Luiz Lehmann Coutinho, Maria Carolina Elias, Maurício Lacerda Nogueira, Raul Machado Neto, Rejane Maria Tommasini…
EPI_ISL_17595133	2021-11-29	South America	Brazil	Sao Paulo	Sao Paulo	AY.43.1	Delta	Prefeitura da Cidade de São Paulo	Instituto Butantan	Dimas Tadeu Covas, Antonio Jorge Martins, Claudia Renata dos Santos Barros, David Schlesinger, Debora Botequio Moretti, Elaine Cristina Marqueze, Elaine Vieira Santos, Evandra Strazza Rodrigues, Heidge Fukumasu, Gabriela Ribeiro, Alex lima, Jayme Augusto de Souza-Neto, Luiz Alcantara, Luiz Lehmann Coutinho, Maria Carolina Elias, Maurício Lacerda Nogueira, Raul Machado Neto, Rejane Maria Tommasini…
EPI_ISL_17595134	2021-11-30	South America	Brazil	Sao Paulo	Sao Paulo	AY.99.2	Delta	Prefeitura da Cidade de São Paulo	Instituto Butantan	Dimas Tadeu Covas, Antonio Jorge Martins, Claudia Renata dos Santos Barros, David Schlesinger, Debora Botequio Moretti, Elaine Cristina Marqueze, Elaine Vieira Santos, Evandra Strazza Rodrigues, Heidge Fukumasu, Gabriela Ribeiro, Alex lima, Jayme Augusto de Souza-Neto, Luiz Alcantara, Luiz Lehmann Coutinho, Maria Carolina Elias, Maurício Lacerda Nogueira, Raul Machado Neto, Rejane Maria Tommasini…
EPI_ISL_17595135	2021-11-30	South America	Brazil	Sao Paulo	Sao Paulo	AY.99.2	Delta	Prefeitura da Cidade de São Paulo	Instituto Butantan	Dimas Tadeu Covas, Antonio Jorge Martins, Claudia Renata dos Santos Barros, David Schlesinger, Debora Botequio Moretti, Elaine Cristina Marqueze, Elaine Vieira Santos, Evandra Strazza Rodrigues, Heidge Fukumasu, Gabriela Ribeiro, Alex lima, Jayme Augusto de Souza-Neto, Luiz Alcantara, Luiz Lehmann Coutinho, Maria Carolina Elias, Maurício Lacerda Nogueira, Raul Machado Neto, Rejane Maria Tommasini…
EPI_ISL_17595136	2021-11-30	South America	Brazil	Sao Paulo	Sao Paulo	AY.99.2	Delta	Prefeitura da Cidade de São Paulo	Instituto Butantan	Dimas Tadeu Covas, Antonio Jorge Martins, Claudia Renata dos Santos Barros, David Schlesinger, Debora Botequio Moretti, Elaine Cristina Marqueze, Elaine Vieira Santos, Evandra Strazza Rodrigues, Heidge Fukumasu, Gabriela Ribeiro, Alex lima, Jayme Augusto de Souza-Neto, Luiz Alcantara, Luiz Lehmann Coutinho, Maria Carolina Elias, Maurício Lacerda Nogueira, Raul Machado Neto, Rejane Maria Tommasini…
EPI_ISL_17595137	2021-12-01	South America	Brazil	Sao Paulo	Sao Paulo	AY.36	Delta	Prefeitura da Cidade de São Paulo	Instituto Butantan	Dimas Tadeu Covas, Antonio Jorge Martins, Claudia Renata dos Santos Barros, David Schlesinger, Debora Botequio Moretti, Elaine Cristina Marqueze, Elaine Vieira Santos, Evandra Strazza Rodrigues, Heidge Fukumasu, Gabriela Ribeiro, Alex lima, Jayme Augusto de Souza-Neto, Luiz Alcantara, Luiz Lehmann Coutinho, Maria Carolina Elias, Maurício Lacerda Nogueira, Raul Machado Neto, Rejane Maria Tommasini…
EPI_ISL_17595138	2021-12-02	South America	Brazil	Sao Paulo	Sao Paulo	AY.34.1.1	Delta	Prefeitura da Cidade de São Paulo	Instituto Butantan	Dimas Tadeu Covas, Antonio Jorge Martins, Claudia Renata dos Santos Barros, David Schlesinger, Debora Botequio Moretti, Elaine Cristina Marqueze, Elaine Vieira Santos, Evandra Strazza Rodrigues, Heidge Fukumasu, Gabriela Ribeiro, Alex lima, Jayme Augusto de Souza-Neto, Luiz Alcantara, Luiz Lehmann Coutinho, Maria Carolina Elias, Maurício Lacerda Nogueira, Raul Machado Neto, Rejane Maria Tommasini…
EPI_ISL_17595139	2021-12-06	South America	Brazil	Sao Paulo	Sao Paulo	AY.99.2	Delta	Prefeitura da Cidade de São Paulo	Instituto Butantan	Dimas Tadeu Covas, Antonio Jorge Martins, Claudia Renata dos Santos Barros, David Schlesinger, Debora Botequio Moretti, Elaine Cristina Marqueze, Elaine Vieira Santos, Evandra Strazza Rodrigues, Heidge Fukumasu, Gabriela Ribeiro, Alex lima, Jayme Augusto de Souza-Neto, Luiz Alcantara, Luiz Lehmann Coutinho, Maria Carolina Elias, Maurício Lacerda Nogueira, Raul Machado Neto, Rejane Maria Tommasini…
EPI_ISL_17595140	2021-12-06	South America	Brazil	Sao Paulo	Sao Paulo	AY.99.2	Delta	Prefeitura da Cidade de São Paulo	Instituto Butantan	Dimas Tadeu Covas, Antonio Jorge Martins, Claudia Renata dos Santos Barros, David Schlesinger, Debora Botequio Moretti, Elaine Cristina Marqueze, Elaine Vieira Santos, Evandra Strazza Rodrigues, Heidge Fukumasu, Gabriela Ribeiro, Alex lima, Jayme Augusto de Souza-Neto, Luiz Alcantara, Luiz Lehmann Coutinho, Maria Carolina Elias, Maurício Lacerda Nogueira, Raul Machado Neto, Rejane Maria Tommasini…
EPI_ISL_17595141	2022-05-05	South America	Brazil	Sao Paulo	Sao Paulo	BA.2	Omicron	Prefeitura da Cidade de São Paulo	Instituto Butantan	Dimas Tadeu Covas, Antonio Jorge Martins, Claudia Renata dos Santos Barros, David Schlesinger, Debora Botequio Moretti, Elaine Cristina Marqueze, Elaine Vieira Santos, Evandra Strazza Rodrigues, Heidge Fukumasu, Gabriela Ribeiro, Alex lima, Jayme Augusto de Souza-Neto, Luiz Alcantara, Luiz Lehmann Coutinho, Maria Carolina Elias, Maurício Lacerda Nogueira, Raul Machado Neto, Rejane Maria Tommasini…
EPI_ISL_17595142	2022-05-06	South America	Brazil	Sao Paulo	Sao Paulo	BA.2	Omicron	Prefeitura da Cidade de São Paulo	Instituto Butantan	Dimas Tadeu Covas, Antonio Jorge Martins, Claudia Renata dos Santos Barros, David Schlesinger, Debora Botequio Moretti, Elaine Cristina Marqueze, Elaine Vieira Santos, Evandra Strazza Rodrigues, Heidge Fukumasu, Gabriela Ribeiro, Alex lima, Jayme Augusto de Souza-Neto, Luiz Alcantara, Luiz Lehmann Coutinho, Maria Carolina Elias, Maurício Lacerda Nogueira, Raul Machado Neto, Rejane Maria Tommasini…
EPI_ISL_17595143	2022-05-06	South America	Brazil	Sao Paulo	Sao Paulo	BA.2	Omicron	Prefeitura da Cidade de São Paulo	Instituto Butantan	Dimas Tadeu Covas, Antonio Jorge Martins, Claudia Renata dos Santos Barros, David Schlesinger, Debora Botequio Moretti, Elaine Cristina Marqueze, Elaine Vieira Santos, Evandra Strazza Rodrigues, Heidge Fukumasu, Gabriela Ribeiro, Alex lima, Jayme Augusto de Souza-Neto, Luiz Alcantara, Luiz Lehmann Coutinho, Maria Carolina Elias, Maurício Lacerda Nogueira, Raul Machado Neto, Rejane Maria Tommasini…
EPI_ISL_17595144	2022-05-06	South America	Brazil	Sao Paulo	Sao Paulo	BA.2	Omicron	Prefeitura da Cidade de São Paulo	Instituto Butantan	Dimas Tadeu Covas, Antonio Jorge Martins, Claudia Renata dos Santos Barros, David Schlesinger, Debora Botequio Moretti, Elaine Cristina Marqueze, Elaine Vieira Santos, Evandra Strazza Rodrigues, Heidge Fukumasu, Gabriela Ribeiro, Alex lima, Jayme Augusto de Souza-Neto, Luiz Alcantara, Luiz Lehmann Coutinho, Maria Carolina Elias, Maurício Lacerda Nogueira, Raul Machado Neto, Rejane Maria Tommasini…
EPI_ISL_17595145	2022-05-09	South America	Brazil	Sao Paulo	Sao Paulo	BA.2	Omicron	Prefeitura da Cidade de São Paulo	Instituto Butantan	Dimas Tadeu Covas, Antonio Jorge Martins, Claudia Renata dos Santos Barros, David Schlesinger, Debora Botequio Moretti, Elaine Cristina Marqueze, Elaine Vieira Santos, Evandra Strazza Rodrigues, Heidge Fukumasu, Gabriela Ribeiro, Alex lima, Jayme Augusto de Souza-Neto, Luiz Alcantara, Luiz Lehmann Coutinho, Maria Carolina Elias, Maurício Lacerda Nogueira, Raul Machado Neto, Rejane Maria Tommasini…
EPI_ISL_17595146	2022-05-13	South America	Brazil	Sao Paulo	Sao Paulo	BA.2	Omicron	Prefeitura da Cidade de São Paulo	Instituto Butantan	Dimas Tadeu Covas, Antonio Jorge Martins, Claudia Renata dos Santos Barros, David Schlesinger, Debora Botequio Moretti, Elaine Cristina Marqueze, Elaine Vieira Santos, Evandra Strazza Rodrigues, Heidge Fukumasu, Gabriela Ribeiro, Alex lima, Jayme Augusto de Souza-Neto, Luiz Alcantara, Luiz Lehmann Coutinho, Maria Carolina Elias, Maurício Lacerda Nogueira, Raul Machado Neto, Rejane Maria Tommasini…
EPI_ISL_17595147	2022-05-13	South America	Brazil	Sao Paulo	Sao Paulo	BA.2.9.3	Omicron	Prefeitura da Cidade de São Paulo	Instituto Butantan	Dimas Tadeu Covas, Antonio Jorge Martins, Claudia Renata dos Santos Barros, David Schlesinger, Debora Botequio Moretti, Elaine Cristina Marqueze, Elaine Vieira Santos, Evandra Strazza Rodrigues, Heidge Fukumasu, Gabriela Ribeiro, Alex lima, Jayme Augusto de Souza-Neto, Luiz Alcantara, Luiz Lehmann Coutinho, Maria Carolina Elias, Maurício Lacerda Nogueira, Raul Machado Neto, Rejane Maria Tommasini…
EPI_ISL_17595148	2022-05-06	South America	Brazil	Sao Paulo	Sao Paulo	BA.2	Omicron	Prefeitura da Cidade de São Paulo	Instituto Butantan	Dimas Tadeu Covas, Antonio Jorge Martins, Claudia Renata dos Santos Barros, David Schlesinger, Debora Botequio Moretti, Elaine Cristina Marqueze, Elaine Vieira Santos, Evandra Strazza Rodrigues, Heidge Fukumasu, Gabriela Ribeiro, Alex lima, Jayme Augusto de Souza-Neto, Luiz Alcantara, Luiz Lehmann Coutinho, Maria Carolina Elias, Maurício Lacerda Nogueira, Raul Machado Neto, Rejane Maria Tommasini…
EPI_ISL_17595149	2022-05-13	South America	Brazil	Sao Paulo	Sao Paulo	BA.2	Omicron	Prefeitura da Cidade de São Paulo	Instituto Butantan	Dimas Tadeu Covas, Antonio Jorge Martins, Claudia Renata dos Santos Barros, David Schlesinger, Debora Botequio Moretti, Elaine Cristina Marqueze, Elaine Vieira Santos, Evandra Strazza Rodrigues, Heidge Fukumasu, Gabriela Ribeiro, Alex lima, Jayme Augusto de Souza-Neto, Luiz Alcantara, Luiz Lehmann Coutinho, Maria Carolina Elias, Maurício Lacerda Nogueira, Raul Machado Neto, Rejane Maria Tommasini…
EPI_ISL_17595150	2022-05-10	South America	Brazil	Sao Paulo	Sao Paulo	BA.2	Omicron	Prefeitura da Cidade de São Paulo	Instituto Butantan	Dimas Tadeu Covas, Antonio Jorge Martins, Claudia Renata dos Santos Barros, David Schlesinger, Debora Botequio Moretti, Elaine Cristina Marqueze, Elaine Vieira Santos, Evandra Strazza Rodrigues, Heidge Fukumasu, Gabriela Ribeiro, Alex lima, Jayme Augusto de Souza-Neto, Luiz Alcantara, Luiz Lehmann Coutinho, Maria Carolina Elias, Maurício Lacerda Nogueira, Raul Machado Neto, Rejane Maria Tommasini…
EPI_ISL_17595151	2022-05-11	South America	Brazil	Sao Paulo	Sao Paulo	XAG	Omicron	Prefeitura da Cidade de São Paulo	Instituto Butantan	Dimas Tadeu Covas, Antonio Jorge Martins, Claudia Renata dos Santos Barros, David Schlesinger, Debora Botequio Moretti, Elaine Cristina Marqueze, Elaine Vieira Santos, Evandra Strazza Rodrigues, Heidge Fukumasu, Gabriela Ribeiro, Alex lima, Jayme Augusto de Souza-Neto, Luiz Alcantara, Luiz Lehmann Coutinho, Maria Carolina Elias, Maurício Lacerda Nogueira, Raul Machado Neto, Rejane Maria Tommasini…
EPI_ISL_17595152	2022-05-03	South America	Brazil	Sao Paulo	Sao Paulo	BA.2	Omicron	Prefeitura da Cidade de São Paulo	Instituto Butantan	Dimas Tadeu Covas, Antonio Jorge Martins, Claudia Renata dos Santos Barros, David Schlesinger, Debora Botequio Moretti, Elaine Cristina Marqueze, Elaine Vieira Santos, Evandra Strazza Rodrigues, Heidge Fukumasu, Gabriela Ribeiro, Alex lima, Jayme Augusto de Souza-Neto, Luiz Alcantara, Luiz Lehmann Coutinho, Maria Carolina Elias, Maurício Lacerda Nogueira, Raul Machado Neto, Rejane Maria Tommasini…
EPI_ISL_17595153	2022-05-02	South America	Brazil	Sao Paulo	Sao Paulo	BA.1.1	Omicron	Prefeitura da Cidade de São Paulo	Instituto Butantan	Dimas Tadeu Covas, Antonio Jorge Martins, Claudia Renata dos Santos Barros, David Schlesinger, Debora Botequio Moretti, Elaine Cristina Marqueze, Elaine Vieira Santos, Evandra Strazza Rodrigues, Heidge Fukumasu, Gabriela Ribeiro, Alex lima, Jayme Augusto de Souza-Neto, Luiz Alcantara, Luiz Lehmann Coutinho, Maria Carolina Elias, Maurício Lacerda Nogueira, Raul Machado Neto, Rejane Maria Tommasini…
EPI_ISL_17595154	2022-05-04	South America	Brazil	Sao Paulo	Sao Paulo	BA.2	Omicron	Prefeitura da Cidade de São Paulo	Instituto Butantan	Dimas Tadeu Covas, Antonio Jorge Martins, Claudia Renata dos Santos Barros, David Schlesinger, Debora Botequio Moretti, Elaine Cristina Marqueze, Elaine Vieira Santos, Evandra Strazza Rodrigues, Heidge Fukumasu, Gabriela Ribeiro, Alex lima, Jayme Augusto de Souza-Neto, Luiz Alcantara, Luiz Lehmann Coutinho, Maria Carolina Elias, Maurício Lacerda Nogueira, Raul Machado Neto, Rejane Maria Tommasini…
EPI_ISL_17595155	2022-05-04	South America	Brazil	Sao Paulo	Sao Paulo	BA.2	Omicron	Prefeitura da Cidade de São Paulo	Instituto Butantan	Dimas Tadeu Covas, Antonio Jorge Martins, Claudia Renata dos Santos Barros, David Schlesinger, Debora Botequio Moretti, Elaine Cristina Marqueze, Elaine Vieira Santos, Evandra Strazza Rodrigues, Heidge Fukumasu, Gabriela Ribeiro, Alex lima, Jayme Augusto de Souza-Neto, Luiz Alcantara, Luiz Lehmann Coutinho, Maria Carolina Elias, Maurício Lacerda Nogueira, Raul Machado Neto, Rejane Maria Tommasini…
