# Supplementary material for: Epidemiological and Genomic Analysis of Asymptomatic SARS-CoV-2 Infections during the Delta and Omicron Epidemic Waves in São Paulo City, Brazil
Source: Viruses. 2023 Nov 3;15(11):2210. doi: 10.3390/v15112210 (PMC10675288; doi:10.3390/v15112210)
Supplement: Supplementary file 1 [file viruses-15-02210-s001.zip › Table S2.xlsx]

## Sheet: Planilha1
strain	class	virus	gisaid_epi_isl	genbank_accession	date	region	country	division	location	region_exposure	country_exposure	division_exposure	segment	length	host	age	sex	Nextstrain_clade	pangolin_lineage	GISAID_clade	originating_lab	submitting_lab	authors	url	title	paper_url	date_submitted	purpose_of_sequencing
hCoV-19/Brazil/SP-IB_143365/2021	Symptomatic	ncov	EPI_ISL_7808901	?	2021-12-01	South America	Brazil	Sao Paulo	Sao Paulo	South America	Brazil	Sao Paulo	genome	29888	Human	unknown	unknown	?	AY.101	GK	INSIDE	Instituto Butantan	Dimas Tadeu Covas, Antonio Jorge Martins, Claudia Renata dos Santos Barros, David Schlesinger, Debora Botequio Moretti, Elaine Cristina Marqueze, Elaine Vieira Santos, Evandra Strazza Rodrigues, Heidge Fukumasu, Jayme Augusto de Souza-Neto, José Salvatore Leister Patané, Luiz Alcantara, Luiz Lehmann Coutinho, Maria Carolina Elias, Maurício Lacerda Nogueira, Rafael dos Santos Bezerra, Raul Machado…	https://www.gisaid.org/	?	?	2021-12-17	?
hCoV-19/Brazil/SP-IB_143366/2021	Symptomatic	ncov	EPI_ISL_7808902	?	2021-11-30	South America	Brazil	Sao Paulo	Sao Paulo	South America	Brazil	Sao Paulo	genome	29874	Human	unknown	unknown	?	AY.101	GK	INSIDE	Instituto Butantan	Dimas Tadeu Covas, Antonio Jorge Martins, Claudia Renata dos Santos Barros, David Schlesinger, Debora Botequio Moretti, Elaine Cristina Marqueze, Elaine Vieira Santos, Evandra Strazza Rodrigues, Heidge Fukumasu, Jayme Augusto de Souza-Neto, José Salvatore Leister Patané, Luiz Alcantara, Luiz Lehmann Coutinho, Maria Carolina Elias, Maurício Lacerda Nogueira, Rafael dos Santos Bezerra, Raul Machado…	https://www.gisaid.org/	?	?	2021-12-17	?
hCoV-19/Brazil/SP-IB_143367/2021	Symptomatic	ncov	EPI_ISL_7808903	?	2021-11-30	South America	Brazil	Sao Paulo	Sao Paulo	South America	Brazil	Sao Paulo	genome	29854	Human	unknown	unknown	?	AY.101	GK	INSIDE	Instituto Butantan	Dimas Tadeu Covas, Antonio Jorge Martins, Claudia Renata dos Santos Barros, David Schlesinger, Debora Botequio Moretti, Elaine Cristina Marqueze, Elaine Vieira Santos, Evandra Strazza Rodrigues, Heidge Fukumasu, Jayme Augusto de Souza-Neto, José Salvatore Leister Patané, Luiz Alcantara, Luiz Lehmann Coutinho, Maria Carolina Elias, Maurício Lacerda Nogueira, Rafael dos Santos Bezerra, Raul Machado…	https://www.gisaid.org/	?	?	2021-12-17	?
hCoV-19/Brazil/SP-IB_143368/2021	Symptomatic	ncov	EPI_ISL_7808904	?	2021-11-29	South America	Brazil	Sao Paulo	Sao Paulo	South America	Brazil	Sao Paulo	genome	29875	Human	unknown	unknown	?	AY.101	GK	INSIDE	Instituto Butantan	Dimas Tadeu Covas, Antonio Jorge Martins, Claudia Renata dos Santos Barros, David Schlesinger, Debora Botequio Moretti, Elaine Cristina Marqueze, Elaine Vieira Santos, Evandra Strazza Rodrigues, Heidge Fukumasu, Jayme Augusto de Souza-Neto, José Salvatore Leister Patané, Luiz Alcantara, Luiz Lehmann Coutinho, Maria Carolina Elias, Maurício Lacerda Nogueira, Rafael dos Santos Bezerra, Raul Machado…	https://www.gisaid.org/	?	?	2021-12-17	?
hCoV-19/Brazil/SP-IB_143369/2021	Symptomatic	ncov	EPI_ISL_7808905	?	2021-12-01	South America	Brazil	Sao Paulo	Sao Paulo	South America	Brazil	Sao Paulo	genome	29864	Human	unknown	unknown	?	AY.101	GK	FACULDADE DE MEDICINA ABC	Instituto Butantan	Dimas Tadeu Covas, Antonio Jorge Martins, Claudia Renata dos Santos Barros, David Schlesinger, Debora Botequio Moretti, Elaine Cristina Marqueze, Elaine Vieira Santos, Evandra Strazza Rodrigues, Heidge Fukumasu, Jayme Augusto de Souza-Neto, José Salvatore Leister Patané, Luiz Alcantara, Luiz Lehmann Coutinho, Maria Carolina Elias, Maurício Lacerda Nogueira, Rafael dos Santos Bezerra, Raul Machado…	https://www.gisaid.org/	?	?	2021-12-17	?
hCoV-19/Brazil/SP-IB_143373/2021	Symptomatic	ncov	EPI_ISL_7809343	?	2021-12-01	South America	Brazil	Sao Paulo	Sao Paulo	South America	Brazil	Sao Paulo	genome	29854	Human	unknown	unknown	?	AY.103	GK	INSIDE	Instituto Butantan	Dimas Tadeu Covas, Antonio Jorge Martins, Claudia Renata dos Santos Barros, David Schlesinger, Debora Botequio Moretti, Elaine Cristina Marqueze, Elaine Vieira Santos, Evandra Strazza Rodrigues, Heidge Fukumasu, Jayme Augusto de Souza-Neto, José Salvatore Leister Patané, Luiz Alcantara, Luiz Lehmann Coutinho, Maria Carolina Elias, Maurício Lacerda Nogueira, Rafael dos Santos Bezerra, Raul Machado…	https://www.gisaid.org/	?	?	2021-12-18	?
hCoV-19/Brazil/SP-IB_143376/2021	Symptomatic	ncov	EPI_ISL_7809319	?	2021-12-02	South America	Brazil	Sao Paulo	Sao Paulo	South America	Brazil	Sao Paulo	genome	29852	Human	unknown	unknown	?	AY.121	GK	INSIDE	Instituto Butantan	Dimas Tadeu Covas, Antonio Jorge Martins, Claudia Renata dos Santos Barros, David Schlesinger, Debora Botequio Moretti, Elaine Cristina Marqueze, Elaine Vieira Santos, Evandra Strazza Rodrigues, Heidge Fukumasu, Jayme Augusto de Souza-Neto, José Salvatore Leister Patané, Luiz Alcantara, Luiz Lehmann Coutinho, Maria Carolina Elias, Maurício Lacerda Nogueira, Rafael dos Santos Bezerra, Raul Machado…	https://www.gisaid.org/	?	?	2021-12-18	?
hCoV-19/Brazil/SP-IB_142954/2021	Symptomatic	ncov	EPI_ISL_7808757	?	2021-11-29	South America	Brazil	Sao Paulo	Sao Paulo	South America	Brazil	Sao Paulo	genome	29855	Human	unknown	unknown	?	AY.122	GK	BIOFAST	Instituto Butantan	Dimas Tadeu Covas, Antonio Jorge Martins, Claudia Renata dos Santos Barros, David Schlesinger, Debora Botequio Moretti, Elaine Cristina Marqueze, Elaine Vieira Santos, Evandra Strazza Rodrigues, Heidge Fukumasu, Jayme Augusto de Souza-Neto, José Salvatore Leister Patané, Luiz Alcantara, Luiz Lehmann Coutinho, Maria Carolina Elias, Maurício Lacerda Nogueira, Rafael dos Santos Bezerra, Raul Machado…	https://www.gisaid.org/	?	?	2021-12-17	?
hCoV-19/Brazil/SP-IB_143377/2021	Symptomatic	ncov	EPI_ISL_7808908	?	2021-12-01	South America	Brazil	Sao Paulo	Sao Paulo	South America	Brazil	Sao Paulo	genome	29853	Human	unknown	unknown	?	AY.122	GK	INSIDE	Instituto Butantan	Dimas Tadeu Covas, Antonio Jorge Martins, Claudia Renata dos Santos Barros, David Schlesinger, Debora Botequio Moretti, Elaine Cristina Marqueze, Elaine Vieira Santos, Evandra Strazza Rodrigues, Heidge Fukumasu, Jayme Augusto de Souza-Neto, José Salvatore Leister Patané, Luiz Alcantara, Luiz Lehmann Coutinho, Maria Carolina Elias, Maurício Lacerda Nogueira, Rafael dos Santos Bezerra, Raul Machado…	https://www.gisaid.org/	?	?	2021-12-17	?
hCoV-19/Brazil/SP-IB_143378/2021	Symptomatic	ncov	EPI_ISL_7808909	?	2021-11-29	South America	Brazil	Sao Paulo	Sao Paulo	South America	Brazil	Sao Paulo	genome	29854	Human	unknown	unknown	?	AY.124	GK	AFIP	Instituto Butantan	Dimas Tadeu Covas, Antonio Jorge Martins, Claudia Renata dos Santos Barros, David Schlesinger, Debora Botequio Moretti, Elaine Cristina Marqueze, Elaine Vieira Santos, Evandra Strazza Rodrigues, Heidge Fukumasu, Jayme Augusto de Souza-Neto, José Salvatore Leister Patané, Luiz Alcantara, Luiz Lehmann Coutinho, Maria Carolina Elias, Maurício Lacerda Nogueira, Rafael dos Santos Bezerra, Raul Machado…	https://www.gisaid.org/	?	?	2021-12-17	?
hCoV-19/Brazil/SP-IB_143379/2021	Symptomatic	ncov	EPI_ISL_7808910	?	2021-11-30	South America	Brazil	Sao Paulo	Sao Paulo	South America	Brazil	Sao Paulo	genome	29885	Human	unknown	unknown	?	AY.124	GK	AFIP	Instituto Butantan	Dimas Tadeu Covas, Antonio Jorge Martins, Claudia Renata dos Santos Barros, David Schlesinger, Debora Botequio Moretti, Elaine Cristina Marqueze, Elaine Vieira Santos, Evandra Strazza Rodrigues, Heidge Fukumasu, Jayme Augusto de Souza-Neto, José Salvatore Leister Patané, Luiz Alcantara, Luiz Lehmann Coutinho, Maria Carolina Elias, Maurício Lacerda Nogueira, Rafael dos Santos Bezerra, Raul Machado…	https://www.gisaid.org/	?	?	2021-12-17	?
hCoV-19/Brazil/SP-IB_142963/2021	Symptomatic	ncov	EPI_ISL_7808765	?	2021-11-30	South America	Brazil	Sao Paulo	Sao Paulo	South America	Brazil	Sao Paulo	genome	29864	Human	unknown	unknown	?	AY.20	GK	BIOFAST	Instituto Butantan	Dimas Tadeu Covas, Antonio Jorge Martins, Claudia Renata dos Santos Barros, David Schlesinger, Debora Botequio Moretti, Elaine Cristina Marqueze, Elaine Vieira Santos, Evandra Strazza Rodrigues, Heidge Fukumasu, Jayme Augusto de Souza-Neto, José Salvatore Leister Patané, Luiz Alcantara, Luiz Lehmann Coutinho, Maria Carolina Elias, Maurício Lacerda Nogueira, Rafael dos Santos Bezerra, Raul Machado…	https://www.gisaid.org/	?	?	2021-12-17	?
hCoV-19/Brazil/SP-IB_142964/2021	Symptomatic	ncov	EPI_ISL_7808766	?	2021-11-29	South America	Brazil	Sao Paulo	Sao Paulo	South America	Brazil	Sao Paulo	genome	29870	Human	unknown	unknown	?	AY.25.1	GK	BIOFAST	Instituto Butantan	Dimas Tadeu Covas, Antonio Jorge Martins, Claudia Renata dos Santos Barros, David Schlesinger, Debora Botequio Moretti, Elaine Cristina Marqueze, Elaine Vieira Santos, Evandra Strazza Rodrigues, Heidge Fukumasu, Jayme Augusto de Souza-Neto, José Salvatore Leister Patané, Luiz Alcantara, Luiz Lehmann Coutinho, Maria Carolina Elias, Maurício Lacerda Nogueira, Rafael dos Santos Bezerra, Raul Machado…	https://www.gisaid.org/	?	?	2021-12-17	?
hCoV-19/Brazil/SP-IB_142968/2021	Symptomatic	ncov	EPI_ISL_7808767	?	2021-12-02	South America	Brazil	Sao Paulo	Sao Paulo	South America	Brazil	Sao Paulo	genome	29864	Human	unknown	unknown	?	AY.34.1	GK	UPA CAMPO LIMPO	Instituto Butantan	Dimas Tadeu Covas, Antonio Jorge Martins, Claudia Renata dos Santos Barros, David Schlesinger, Debora Botequio Moretti, Elaine Cristina Marqueze, Elaine Vieira Santos, Evandra Strazza Rodrigues, Heidge Fukumasu, Jayme Augusto de Souza-Neto, José Salvatore Leister Patané, Luiz Alcantara, Luiz Lehmann Coutinho, Maria Carolina Elias, Maurício Lacerda Nogueira, Rafael dos Santos Bezerra, Raul Machado…	https://www.gisaid.org/	?	?	2021-12-17	?
hCoV-19/Brazil/SP-IB_142970/2021	Symptomatic	ncov	EPI_ISL_7809135	?	2021-11-29	South America	Brazil	Sao Paulo	Sao Paulo	South America	Brazil	Sao Paulo	genome	29887	Human	unknown	unknown	?	AY.34.1	GK	BIOFAST	Instituto Butantan	Dimas Tadeu Covas, Antonio Jorge Martins, Claudia Renata dos Santos Barros, David Schlesinger, Debora Botequio Moretti, Elaine Cristina Marqueze, Elaine Vieira Santos, Evandra Strazza Rodrigues, Heidge Fukumasu, Jayme Augusto de Souza-Neto, José Salvatore Leister Patané, Luiz Alcantara, Luiz Lehmann Coutinho, Maria Carolina Elias, Maurício Lacerda Nogueira, Rafael dos Santos Bezerra, Raul Machado…	https://www.gisaid.org/	?	?	2021-12-17	?
hCoV-19/Brazil/SP-IB_142971/2021	Symptomatic	ncov	EPI_ISL_7809136	?	2021-11-30	South America	Brazil	Sao Paulo	Sao Paulo	South America	Brazil	Sao Paulo	genome	29853	Human	unknown	unknown	?	AY.34.1	GK	BIOFAST	Instituto Butantan	Dimas Tadeu Covas, Antonio Jorge Martins, Claudia Renata dos Santos Barros, David Schlesinger, Debora Botequio Moretti, Elaine Cristina Marqueze, Elaine Vieira Santos, Evandra Strazza Rodrigues, Heidge Fukumasu, Jayme Augusto de Souza-Neto, José Salvatore Leister Patané, Luiz Alcantara, Luiz Lehmann Coutinho, Maria Carolina Elias, Maurício Lacerda Nogueira, Rafael dos Santos Bezerra, Raul Machado…	https://www.gisaid.org/	?	?	2021-12-17	?
hCoV-19/Brazil/SP-IB_142974/2021	Symptomatic	ncov	EPI_ISL_7809137	?	2021-11-29	South America	Brazil	Sao Paulo	Sao Paulo	South America	Brazil	Sao Paulo	genome	29894	Human	unknown	unknown	?	AY.34.1	GK	BIOFAST	Instituto Butantan	Dimas Tadeu Covas, Antonio Jorge Martins, Claudia Renata dos Santos Barros, David Schlesinger, Debora Botequio Moretti, Elaine Cristina Marqueze, Elaine Vieira Santos, Evandra Strazza Rodrigues, Heidge Fukumasu, Jayme Augusto de Souza-Neto, José Salvatore Leister Patané, Luiz Alcantara, Luiz Lehmann Coutinho, Maria Carolina Elias, Maurício Lacerda Nogueira, Rafael dos Santos Bezerra, Raul Machado…	https://www.gisaid.org/	?	?	2021-12-17	?
hCoV-19/Brazil/SP-IB_143393/2021	Symptomatic	ncov	EPI_ISL_7809174	?	2021-11-29	South America	Brazil	Sao Paulo	Sao Paulo	South America	Brazil	Sao Paulo	genome	29890	Human	unknown	unknown	?	AY.34.1	GK	INSIDE	Instituto Butantan	Dimas Tadeu Covas, Antonio Jorge Martins, Claudia Renata dos Santos Barros, David Schlesinger, Debora Botequio Moretti, Elaine Cristina Marqueze, Elaine Vieira Santos, Evandra Strazza Rodrigues, Heidge Fukumasu, Jayme Augusto de Souza-Neto, José Salvatore Leister Patané, Luiz Alcantara, Luiz Lehmann Coutinho, Maria Carolina Elias, Maurício Lacerda Nogueira, Rafael dos Santos Bezerra, Raul Machado…	https://www.gisaid.org/	?	?	2021-12-17	?
hCoV-19/Brazil/SP-IB_143747/2021	Symptomatic	ncov	EPI_ISL_8013981	?	2021-12-06	South America	Brazil	Sao Paulo	Sao Paulo	South America	Brazil	Sao Paulo	genome	29852	Human	unknown	unknown	?	AY.34.1	GK	BIOFAST	Instituto Butantan	Dimas Tadeu Covas, Antonio Jorge Martins, Claudia Renata dos Santos Barros, David Schlesinger, Debora Botequio Moretti, Elaine Cristina Marqueze, Elaine Vieira Santos, Evandra Strazza Rodrigues, Heidge Fukumasu, Jayme Augusto de Souza-Neto, José Salvatore Leister Patané, Luiz Alcantara, Luiz Lehmann Coutinho, Maria Carolina Elias, Maurício Lacerda Nogueira, Rafael dos Santos Bezerra, Raul Machado…	https://www.gisaid.org/	?	?	2021-12-23	?
hCoV-19/Brazil/SP-IB_142228/2021	Symptomatic	ncov	EPI_ISL_7666363	?	2021-11-30	South America	Brazil	Sao Paulo	Sao Paulo	South America	Brazil	Sao Paulo	genome	29887	Human	unknown	unknown	?	AY.34.1.1	GK	INSIDE DIAGNOSTICOS	Instituto Butantan	Dimas Tadeu Covas, Antonio Jorge Martins, Claudia Renata dos Santos Barros, David Schlesinger, Debora Botequio Moretti, Elaine Cristina Marqueze, Elaine Vieira Santos, Evandra Strazza Rodrigues, Heidge Fukumasu, Jayme Augusto de Souza-Neto, José Salvatore Leister Patané, Luiz Alcantara, Luiz Lehmann Coutinho, Maria Carolina Elias, Maurício Lacerda Nogueira, Rafael dos Santos Bezerra, Raul Machado…	https://www.gisaid.org/	?	?	2021-12-14	?
hCoV-19/Brazil/SP-IB_142992/2021	Symptomatic	ncov	EPI_ISL_7808768	?	2021-11-30	South America	Brazil	Sao Paulo	Sao Paulo	South America	Brazil	Sao Paulo	genome	29886	Human	unknown	unknown	?	AY.34.1.1	GK	BIOFAST	Instituto Butantan	Dimas Tadeu Covas, Antonio Jorge Martins, Claudia Renata dos Santos Barros, David Schlesinger, Debora Botequio Moretti, Elaine Cristina Marqueze, Elaine Vieira Santos, Evandra Strazza Rodrigues, Heidge Fukumasu, Jayme Augusto de Souza-Neto, José Salvatore Leister Patané, Luiz Alcantara, Luiz Lehmann Coutinho, Maria Carolina Elias, Maurício Lacerda Nogueira, Rafael dos Santos Bezerra, Raul Machado…	https://www.gisaid.org/	?	?	2021-12-17	?
hCoV-19/Brazil/SP-IB_142995/2021	Symptomatic	ncov	EPI_ISL_7808769	?	2021-11-29	South America	Brazil	Sao Paulo	Sao Paulo	South America	Brazil	Sao Paulo	genome	29858	Human	unknown	unknown	?	AY.34.1.1	GK	BIOFAST	Instituto Butantan	Dimas Tadeu Covas, Antonio Jorge Martins, Claudia Renata dos Santos Barros, David Schlesinger, Debora Botequio Moretti, Elaine Cristina Marqueze, Elaine Vieira Santos, Evandra Strazza Rodrigues, Heidge Fukumasu, Jayme Augusto de Souza-Neto, José Salvatore Leister Patané, Luiz Alcantara, Luiz Lehmann Coutinho, Maria Carolina Elias, Maurício Lacerda Nogueira, Rafael dos Santos Bezerra, Raul Machado…	https://www.gisaid.org/	?	?	2021-12-17	?
hCoV-19/Brazil/SP-IB_142996/2021	Symptomatic	ncov	EPI_ISL_7808770	?	2021-11-29	South America	Brazil	Sao Paulo	Sao Paulo	South America	Brazil	Sao Paulo	genome	29858	Human	unknown	unknown	?	AY.34.1.1	GK	BIOFAST	Instituto Butantan	Dimas Tadeu Covas, Antonio Jorge Martins, Claudia Renata dos Santos Barros, David Schlesinger, Debora Botequio Moretti, Elaine Cristina Marqueze, Elaine Vieira Santos, Evandra Strazza Rodrigues, Heidge Fukumasu, Jayme Augusto de Souza-Neto, José Salvatore Leister Patané, Luiz Alcantara, Luiz Lehmann Coutinho, Maria Carolina Elias, Maurício Lacerda Nogueira, Rafael dos Santos Bezerra, Raul Machado…	https://www.gisaid.org/	?	?	2021-12-17	?
hCoV-19/Brazil/SP-IB_143397/2021	Symptomatic	ncov	EPI_ISL_7808911	?	2021-11-29	South America	Brazil	Sao Paulo	Sao Paulo	South America	Brazil	Sao Paulo	genome	29880	Human	unknown	unknown	?	AY.34.1.1	GK	INSIDE	Instituto Butantan	Dimas Tadeu Covas, Antonio Jorge Martins, Claudia Renata dos Santos Barros, David Schlesinger, Debora Botequio Moretti, Elaine Cristina Marqueze, Elaine Vieira Santos, Evandra Strazza Rodrigues, Heidge Fukumasu, Jayme Augusto de Souza-Neto, José Salvatore Leister Patané, Luiz Alcantara, Luiz Lehmann Coutinho, Maria Carolina Elias, Maurício Lacerda Nogueira, Rafael dos Santos Bezerra, Raul Machado…	https://www.gisaid.org/	?	?	2021-12-17	?
hCoV-19/Brazil/SP-IB_143417/2021	Symptomatic	ncov	EPI_ISL_7809040	?	2021-11-29	South America	Brazil	Sao Paulo	Sao Paulo	South America	Brazil	Sao Paulo	genome	29888	Human	unknown	unknown	?	AY.34.1.1	GK	INSIDE	Instituto Butantan	Dimas Tadeu Covas, Antonio Jorge Martins, Claudia Renata dos Santos Barros, David Schlesinger, Debora Botequio Moretti, Elaine Cristina Marqueze, Elaine Vieira Santos, Evandra Strazza Rodrigues, Heidge Fukumasu, Jayme Augusto de Souza-Neto, José Salvatore Leister Patané, Luiz Alcantara, Luiz Lehmann Coutinho, Maria Carolina Elias, Maurício Lacerda Nogueira, Rafael dos Santos Bezerra, Raul Machado…	https://www.gisaid.org/	?	?	2021-12-17	?
hCoV-19/Brazil/SP-IB_142991/2021	Symptomatic	ncov	EPI_ISL_7809152	?	2021-11-29	South America	Brazil	Sao Paulo	Sao Paulo	South America	Brazil	Sao Paulo	genome	29894	Human	unknown	unknown	?	AY.34.1.1	GK	BIOFAST	Instituto Butantan	Dimas Tadeu Covas, Antonio Jorge Martins, Claudia Renata dos Santos Barros, David Schlesinger, Debora Botequio Moretti, Elaine Cristina Marqueze, Elaine Vieira Santos, Evandra Strazza Rodrigues, Heidge Fukumasu, Jayme Augusto de Souza-Neto, José Salvatore Leister Patané, Luiz Alcantara, Luiz Lehmann Coutinho, Maria Carolina Elias, Maurício Lacerda Nogueira, Rafael dos Santos Bezerra, Raul Machado…	https://www.gisaid.org/	?	?	2021-12-17	?
hCoV-19/Brazil/SP-IB_142993/2021	Symptomatic	ncov	EPI_ISL_7809153	?	2021-12-01	South America	Brazil	Sao Paulo	Sao Paulo	South America	Brazil	Sao Paulo	genome	29860	Human	unknown	unknown	?	AY.34.1.1	GK	BIOFAST	Instituto Butantan	Dimas Tadeu Covas, Antonio Jorge Martins, Claudia Renata dos Santos Barros, David Schlesinger, Debora Botequio Moretti, Elaine Cristina Marqueze, Elaine Vieira Santos, Evandra Strazza Rodrigues, Heidge Fukumasu, Jayme Augusto de Souza-Neto, José Salvatore Leister Patané, Luiz Alcantara, Luiz Lehmann Coutinho, Maria Carolina Elias, Maurício Lacerda Nogueira, Rafael dos Santos Bezerra, Raul Machado…	https://www.gisaid.org/	?	?	2021-12-17	?
hCoV-19/Brazil/SP-IB_142994/2021	Symptomatic	ncov	EPI_ISL_7809154	?	2021-11-30	South America	Brazil	Sao Paulo	Sao Paulo	South America	Brazil	Sao Paulo	genome	29866	Human	unknown	unknown	?	AY.34.1.1	GK	BIOFAST	Instituto Butantan	Dimas Tadeu Covas, Antonio Jorge Martins, Claudia Renata dos Santos Barros, David Schlesinger, Debora Botequio Moretti, Elaine Cristina Marqueze, Elaine Vieira Santos, Evandra Strazza Rodrigues, Heidge Fukumasu, Jayme Augusto de Souza-Neto, José Salvatore Leister Patané, Luiz Alcantara, Luiz Lehmann Coutinho, Maria Carolina Elias, Maurício Lacerda Nogueira, Rafael dos Santos Bezerra, Raul Machado…	https://www.gisaid.org/	?	?	2021-12-17	?
hCoV-19/Brazil/SP-IB_142997/2021	Symptomatic	ncov	EPI_ISL_7809155	?	2021-11-29	South America	Brazil	Sao Paulo	Sao Paulo	South America	Brazil	Sao Paulo	genome	29865	Human	unknown	unknown	?	AY.34.1.1	GK	BIOFAST	Instituto Butantan	Dimas Tadeu Covas, Antonio Jorge Martins, Claudia Renata dos Santos Barros, David Schlesinger, Debora Botequio Moretti, Elaine Cristina Marqueze, Elaine Vieira Santos, Evandra Strazza Rodrigues, Heidge Fukumasu, Jayme Augusto de Souza-Neto, José Salvatore Leister Patané, Luiz Alcantara, Luiz Lehmann Coutinho, Maria Carolina Elias, Maurício Lacerda Nogueira, Rafael dos Santos Bezerra, Raul Machado…	https://www.gisaid.org/	?	?	2021-12-17	?
hCoV-19/Brazil/SP-IB_142998/2021	Symptomatic	ncov	EPI_ISL_7809156	?	2021-11-30	South America	Brazil	Sao Paulo	Sao Paulo	South America	Brazil	Sao Paulo	genome	29894	Human	unknown	unknown	?	AY.34.1.1	GK	BIOFAST	Instituto Butantan	Dimas Tadeu Covas, Antonio Jorge Martins, Claudia Renata dos Santos Barros, David Schlesinger, Debora Botequio Moretti, Elaine Cristina Marqueze, Elaine Vieira Santos, Evandra Strazza Rodrigues, Heidge Fukumasu, Jayme Augusto de Souza-Neto, José Salvatore Leister Patané, Luiz Alcantara, Luiz Lehmann Coutinho, Maria Carolina Elias, Maurício Lacerda Nogueira, Rafael dos Santos Bezerra, Raul Machado…	https://www.gisaid.org/	?	?	2021-12-17	?
hCoV-19/Brazil/SP-IB_142999/2021	Symptomatic	ncov	EPI_ISL_7809157	?	2021-12-01	South America	Brazil	Sao Paulo	Sao Paulo	South America	Brazil	Sao Paulo	genome	29879	Human	unknown	unknown	?	AY.34.1.1	GK	BIOFAST	Instituto Butantan	Dimas Tadeu Covas, Antonio Jorge Martins, Claudia Renata dos Santos Barros, David Schlesinger, Debora Botequio Moretti, Elaine Cristina Marqueze, Elaine Vieira Santos, Evandra Strazza Rodrigues, Heidge Fukumasu, Jayme Augusto de Souza-Neto, José Salvatore Leister Patané, Luiz Alcantara, Luiz Lehmann Coutinho, Maria Carolina Elias, Maurício Lacerda Nogueira, Rafael dos Santos Bezerra, Raul Machado…	https://www.gisaid.org/	?	?	2021-12-17	?
hCoV-19/Brazil/SP-IB_143000/2021	Symptomatic	ncov	EPI_ISL_7809158	?	2021-11-30	South America	Brazil	Sao Paulo	Sao Paulo	South America	Brazil	Sao Paulo	genome	29860	Human	unknown	unknown	?	AY.34.1.1	GK	BIOFAST	Instituto Butantan	Dimas Tadeu Covas, Antonio Jorge Martins, Claudia Renata dos Santos Barros, David Schlesinger, Debora Botequio Moretti, Elaine Cristina Marqueze, Elaine Vieira Santos, Evandra Strazza Rodrigues, Heidge Fukumasu, Jayme Augusto de Souza-Neto, José Salvatore Leister Patané, Luiz Alcantara, Luiz Lehmann Coutinho, Maria Carolina Elias, Maurício Lacerda Nogueira, Rafael dos Santos Bezerra, Raul Machado…	https://www.gisaid.org/	?	?	2021-12-17	?
hCoV-19/Brazil/SP-IB_143002/2021	Symptomatic	ncov	EPI_ISL_7809159	?	2021-11-30	South America	Brazil	Sao Paulo	Sao Paulo	South America	Brazil	Sao Paulo	genome	29894	Human	unknown	unknown	?	AY.34.1.1	GK	BIOFAST	Instituto Butantan	Dimas Tadeu Covas, Antonio Jorge Martins, Claudia Renata dos Santos Barros, David Schlesinger, Debora Botequio Moretti, Elaine Cristina Marqueze, Elaine Vieira Santos, Evandra Strazza Rodrigues, Heidge Fukumasu, Jayme Augusto de Souza-Neto, José Salvatore Leister Patané, Luiz Alcantara, Luiz Lehmann Coutinho, Maria Carolina Elias, Maurício Lacerda Nogueira, Rafael dos Santos Bezerra, Raul Machado…	https://www.gisaid.org/	?	?	2021-12-17	?
hCoV-19/Brazil/SP-IB_143003/2021	Symptomatic	ncov	EPI_ISL_7809160	?	2021-11-30	South America	Brazil	Sao Paulo	Sao Paulo	South America	Brazil	Sao Paulo	genome	29858	Human	unknown	unknown	?	AY.34.1.1	GK	BIOFAST	Instituto Butantan	Dimas Tadeu Covas, Antonio Jorge Martins, Claudia Renata dos Santos Barros, David Schlesinger, Debora Botequio Moretti, Elaine Cristina Marqueze, Elaine Vieira Santos, Evandra Strazza Rodrigues, Heidge Fukumasu, Jayme Augusto de Souza-Neto, José Salvatore Leister Patané, Luiz Alcantara, Luiz Lehmann Coutinho, Maria Carolina Elias, Maurício Lacerda Nogueira, Rafael dos Santos Bezerra, Raul Machado…	https://www.gisaid.org/	?	?	2021-12-17	?
hCoV-19/Brazil/SP-IB_143004/2021	Symptomatic	ncov	EPI_ISL_7809161	?	2021-11-29	South America	Brazil	Sao Paulo	Sao Paulo	South America	Brazil	Sao Paulo	genome	29888	Human	unknown	unknown	?	AY.34.1.1	GK	BIOFAST	Instituto Butantan	Dimas Tadeu Covas, Antonio Jorge Martins, Claudia Renata dos Santos Barros, David Schlesinger, Debora Botequio Moretti, Elaine Cristina Marqueze, Elaine Vieira Santos, Evandra Strazza Rodrigues, Heidge Fukumasu, Jayme Augusto de Souza-Neto, José Salvatore Leister Patané, Luiz Alcantara, Luiz Lehmann Coutinho, Maria Carolina Elias, Maurício Lacerda Nogueira, Rafael dos Santos Bezerra, Raul Machado…	https://www.gisaid.org/	?	?	2021-12-17	?
hCoV-19/Brazil/SP-IB_143005/2021	Symptomatic	ncov	EPI_ISL_7809162	?	2021-11-29	South America	Brazil	Sao Paulo	Sao Paulo	South America	Brazil	Sao Paulo	genome	29892	Human	unknown	unknown	?	AY.34.1.1	GK	BIOFAST	Instituto Butantan	Dimas Tadeu Covas, Antonio Jorge Martins, Claudia Renata dos Santos Barros, David Schlesinger, Debora Botequio Moretti, Elaine Cristina Marqueze, Elaine Vieira Santos, Evandra Strazza Rodrigues, Heidge Fukumasu, Jayme Augusto de Souza-Neto, José Salvatore Leister Patané, Luiz Alcantara, Luiz Lehmann Coutinho, Maria Carolina Elias, Maurício Lacerda Nogueira, Rafael dos Santos Bezerra, Raul Machado…	https://www.gisaid.org/	?	?	2021-12-17	?
hCoV-19/Brazil/SP-IB_143006/2021	Symptomatic	ncov	EPI_ISL_7809163	?	2021-11-29	South America	Brazil	Sao Paulo	Sao Paulo	South America	Brazil	Sao Paulo	genome	29889	Human	unknown	unknown	?	AY.34.1.1	GK	BIOFAST	Instituto Butantan	Dimas Tadeu Covas, Antonio Jorge Martins, Claudia Renata dos Santos Barros, David Schlesinger, Debora Botequio Moretti, Elaine Cristina Marqueze, Elaine Vieira Santos, Evandra Strazza Rodrigues, Heidge Fukumasu, Jayme Augusto de Souza-Neto, José Salvatore Leister Patané, Luiz Alcantara, Luiz Lehmann Coutinho, Maria Carolina Elias, Maurício Lacerda Nogueira, Rafael dos Santos Bezerra, Raul Machado…	https://www.gisaid.org/	?	?	2021-12-17	?
hCoV-19/Brazil/SP-IB_143007/2021	Symptomatic	ncov	EPI_ISL_7809164	?	2021-11-29	South America	Brazil	Sao Paulo	Sao Paulo	South America	Brazil	Sao Paulo	genome	29887	Human	unknown	unknown	?	AY.34.1.1	GK	BIOFAST	Instituto Butantan	Dimas Tadeu Covas, Antonio Jorge Martins, Claudia Renata dos Santos Barros, David Schlesinger, Debora Botequio Moretti, Elaine Cristina Marqueze, Elaine Vieira Santos, Evandra Strazza Rodrigues, Heidge Fukumasu, Jayme Augusto de Souza-Neto, José Salvatore Leister Patané, Luiz Alcantara, Luiz Lehmann Coutinho, Maria Carolina Elias, Maurício Lacerda Nogueira, Rafael dos Santos Bezerra, Raul Machado…	https://www.gisaid.org/	?	?	2021-12-17	?
hCoV-19/Brazil/SP-IB_143008/2021	Symptomatic	ncov	EPI_ISL_7809165	?	2021-11-30	South America	Brazil	Sao Paulo	Sao Paulo	South America	Brazil	Sao Paulo	genome	29894	Human	unknown	unknown	?	AY.34.1.1	GK	BIOFAST	Instituto Butantan	Dimas Tadeu Covas, Antonio Jorge Martins, Claudia Renata dos Santos Barros, David Schlesinger, Debora Botequio Moretti, Elaine Cristina Marqueze, Elaine Vieira Santos, Evandra Strazza Rodrigues, Heidge Fukumasu, Jayme Augusto de Souza-Neto, José Salvatore Leister Patané, Luiz Alcantara, Luiz Lehmann Coutinho, Maria Carolina Elias, Maurício Lacerda Nogueira, Rafael dos Santos Bezerra, Raul Machado…	https://www.gisaid.org/	?	?	2021-12-17	?
hCoV-19/Brazil/SP-IB_143009/2021	Symptomatic	ncov	EPI_ISL_7809166	?	2021-11-30	South America	Brazil	Sao Paulo	Sao Paulo	South America	Brazil	Sao Paulo	genome	29894	Human	unknown	unknown	?	AY.34.1.1	GK	BIOFAST	Instituto Butantan	Dimas Tadeu Covas, Antonio Jorge Martins, Claudia Renata dos Santos Barros, David Schlesinger, Debora Botequio Moretti, Elaine Cristina Marqueze, Elaine Vieira Santos, Evandra Strazza Rodrigues, Heidge Fukumasu, Jayme Augusto de Souza-Neto, José Salvatore Leister Patané, Luiz Alcantara, Luiz Lehmann Coutinho, Maria Carolina Elias, Maurício Lacerda Nogueira, Rafael dos Santos Bezerra, Raul Machado…	https://www.gisaid.org/	?	?	2021-12-17	?
hCoV-19/Brazil/SP-IB_143010/2021	Symptomatic	ncov	EPI_ISL_7809167	?	2021-11-30	South America	Brazil	Sao Paulo	Sao Paulo	South America	Brazil	Sao Paulo	genome	29894	Human	unknown	unknown	?	AY.34.1.1	GK	BIOFAST	Instituto Butantan	Dimas Tadeu Covas, Antonio Jorge Martins, Claudia Renata dos Santos Barros, David Schlesinger, Debora Botequio Moretti, Elaine Cristina Marqueze, Elaine Vieira Santos, Evandra Strazza Rodrigues, Heidge Fukumasu, Jayme Augusto de Souza-Neto, José Salvatore Leister Patané, Luiz Alcantara, Luiz Lehmann Coutinho, Maria Carolina Elias, Maurício Lacerda Nogueira, Rafael dos Santos Bezerra, Raul Machado…	https://www.gisaid.org/	?	?	2021-12-17	?
hCoV-19/Brazil/SP-IB_143011/2021	Symptomatic	ncov	EPI_ISL_7809168	?	2021-11-30	South America	Brazil	Sao Paulo	Sao Paulo	South America	Brazil	Sao Paulo	genome	29859	Human	unknown	unknown	?	AY.34.1.1	GK	BIOFAST	Instituto Butantan	Dimas Tadeu Covas, Antonio Jorge Martins, Claudia Renata dos Santos Barros, David Schlesinger, Debora Botequio Moretti, Elaine Cristina Marqueze, Elaine Vieira Santos, Evandra Strazza Rodrigues, Heidge Fukumasu, Jayme Augusto de Souza-Neto, José Salvatore Leister Patané, Luiz Alcantara, Luiz Lehmann Coutinho, Maria Carolina Elias, Maurício Lacerda Nogueira, Rafael dos Santos Bezerra, Raul Machado…	https://www.gisaid.org/	?	?	2021-12-17	?
hCoV-19/Brazil/SP-IB_143012/2021	Symptomatic	ncov	EPI_ISL_7809169	?	2021-11-30	South America	Brazil	Sao Paulo	Sao Paulo	South America	Brazil	Sao Paulo	genome	29817	Human	unknown	unknown	?	AY.34.1.1	GK	BIOFAST	Instituto Butantan	Dimas Tadeu Covas, Antonio Jorge Martins, Claudia Renata dos Santos Barros, David Schlesinger, Debora Botequio Moretti, Elaine Cristina Marqueze, Elaine Vieira Santos, Evandra Strazza Rodrigues, Heidge Fukumasu, Jayme Augusto de Souza-Neto, José Salvatore Leister Patané, Luiz Alcantara, Luiz Lehmann Coutinho, Maria Carolina Elias, Maurício Lacerda Nogueira, Rafael dos Santos Bezerra, Raul Machado…	https://www.gisaid.org/	?	?	2021-12-17	?
hCoV-19/Brazil/SP-IB_143013/2021	Symptomatic	ncov	EPI_ISL_7809170	?	2021-12-01	South America	Brazil	Sao Paulo	Sao Paulo	South America	Brazil	Sao Paulo	genome	29885	Human	unknown	unknown	?	AY.34.1.1	GK	BIOFAST	Instituto Butantan	Dimas Tadeu Covas, Antonio Jorge Martins, Claudia Renata dos Santos Barros, David Schlesinger, Debora Botequio Moretti, Elaine Cristina Marqueze, Elaine Vieira Santos, Evandra Strazza Rodrigues, Heidge Fukumasu, Jayme Augusto de Souza-Neto, José Salvatore Leister Patané, Luiz Alcantara, Luiz Lehmann Coutinho, Maria Carolina Elias, Maurício Lacerda Nogueira, Rafael dos Santos Bezerra, Raul Machado…	https://www.gisaid.org/	?	?	2021-12-17	?
hCoV-19/Brazil/SP-IB_143396/2021	Symptomatic	ncov	EPI_ISL_7809175	?	2021-12-01	South America	Brazil	Sao Paulo	Sao Paulo	South America	Brazil	Sao Paulo	genome	29888	Human	unknown	unknown	?	AY.34.1.1	GK	INSIDE	Instituto Butantan	Dimas Tadeu Covas, Antonio Jorge Martins, Claudia Renata dos Santos Barros, David Schlesinger, Debora Botequio Moretti, Elaine Cristina Marqueze, Elaine Vieira Santos, Evandra Strazza Rodrigues, Heidge Fukumasu, Jayme Augusto de Souza-Neto, José Salvatore Leister Patané, Luiz Alcantara, Luiz Lehmann Coutinho, Maria Carolina Elias, Maurício Lacerda Nogueira, Rafael dos Santos Bezerra, Raul Machado…	https://www.gisaid.org/	?	?	2021-12-17	?
hCoV-19/Brazil/SP-IB_143398/2021	Symptomatic	ncov	EPI_ISL_7809176	?	2021-11-28	South America	Brazil	Sao Paulo	Sao Paulo	South America	Brazil	Sao Paulo	genome	29859	Human	unknown	unknown	?	AY.34.1.1	GK	INSIDE	Instituto Butantan	Dimas Tadeu Covas, Antonio Jorge Martins, Claudia Renata dos Santos Barros, David Schlesinger, Debora Botequio Moretti, Elaine Cristina Marqueze, Elaine Vieira Santos, Evandra Strazza Rodrigues, Heidge Fukumasu, Jayme Augusto de Souza-Neto, José Salvatore Leister Patané, Luiz Alcantara, Luiz Lehmann Coutinho, Maria Carolina Elias, Maurício Lacerda Nogueira, Rafael dos Santos Bezerra, Raul Machado…	https://www.gisaid.org/	?	?	2021-12-17	?
hCoV-19/Brazil/SP-IB_143400/2021	Symptomatic	ncov	EPI_ISL_7809177	?	2021-12-01	South America	Brazil	Sao Paulo	Sao Paulo	South America	Brazil	Sao Paulo	genome	29886	Human	unknown	unknown	?	AY.34.1.1	GK	INSIDE	Instituto Butantan	Dimas Tadeu Covas, Antonio Jorge Martins, Claudia Renata dos Santos Barros, David Schlesinger, Debora Botequio Moretti, Elaine Cristina Marqueze, Elaine Vieira Santos, Evandra Strazza Rodrigues, Heidge Fukumasu, Jayme Augusto de Souza-Neto, José Salvatore Leister Patané, Luiz Alcantara, Luiz Lehmann Coutinho, Maria Carolina Elias, Maurício Lacerda Nogueira, Rafael dos Santos Bezerra, Raul Machado…	https://www.gisaid.org/	?	?	2021-12-17	?
hCoV-19/Brazil/SP-IB_143402/2021	Symptomatic	ncov	EPI_ISL_7809178	?	2021-11-30	South America	Brazil	Sao Paulo	Sao Paulo	South America	Brazil	Sao Paulo	genome	29859	Human	unknown	unknown	?	AY.34.1.1	GK	INSIDE	Instituto Butantan	Dimas Tadeu Covas, Antonio Jorge Martins, Claudia Renata dos Santos Barros, David Schlesinger, Debora Botequio Moretti, Elaine Cristina Marqueze, Elaine Vieira Santos, Evandra Strazza Rodrigues, Heidge Fukumasu, Jayme Augusto de Souza-Neto, José Salvatore Leister Patané, Luiz Alcantara, Luiz Lehmann Coutinho, Maria Carolina Elias, Maurício Lacerda Nogueira, Rafael dos Santos Bezerra, Raul Machado…	https://www.gisaid.org/	?	?	2021-12-17	?
hCoV-19/Brazil/SP-IB_143403/2021	Symptomatic	ncov	EPI_ISL_7809179	?	2021-11-28	South America	Brazil	Sao Paulo	Sao Paulo	South America	Brazil	Sao Paulo	genome	29890	Human	unknown	unknown	?	AY.34.1.1	GK	INSIDE	Instituto Butantan	Dimas Tadeu Covas, Antonio Jorge Martins, Claudia Renata dos Santos Barros, David Schlesinger, Debora Botequio Moretti, Elaine Cristina Marqueze, Elaine Vieira Santos, Evandra Strazza Rodrigues, Heidge Fukumasu, Jayme Augusto de Souza-Neto, José Salvatore Leister Patané, Luiz Alcantara, Luiz Lehmann Coutinho, Maria Carolina Elias, Maurício Lacerda Nogueira, Rafael dos Santos Bezerra, Raul Machado…	https://www.gisaid.org/	?	?	2021-12-17	?
hCoV-19/Brazil/SP-IB_143404/2021	Symptomatic	ncov	EPI_ISL_7809180	?	2021-11-30	South America	Brazil	Sao Paulo	Sao Paulo	South America	Brazil	Sao Paulo	genome	29880	Human	unknown	unknown	?	AY.34.1.1	GK	INSIDE	Instituto Butantan	Dimas Tadeu Covas, Antonio Jorge Martins, Claudia Renata dos Santos Barros, David Schlesinger, Debora Botequio Moretti, Elaine Cristina Marqueze, Elaine Vieira Santos, Evandra Strazza Rodrigues, Heidge Fukumasu, Jayme Augusto de Souza-Neto, José Salvatore Leister Patané, Luiz Alcantara, Luiz Lehmann Coutinho, Maria Carolina Elias, Maurício Lacerda Nogueira, Rafael dos Santos Bezerra, Raul Machado…	https://www.gisaid.org/	?	?	2021-12-17	?
hCoV-19/Brazil/SP-IB_143405/2021	Symptomatic	ncov	EPI_ISL_7809181	?	2021-12-01	South America	Brazil	Sao Paulo	Sao Paulo	South America	Brazil	Sao Paulo	genome	29880	Human	unknown	unknown	?	AY.34.1.1	GK	INSIDE	Instituto Butantan	Dimas Tadeu Covas, Antonio Jorge Martins, Claudia Renata dos Santos Barros, David Schlesinger, Debora Botequio Moretti, Elaine Cristina Marqueze, Elaine Vieira Santos, Evandra Strazza Rodrigues, Heidge Fukumasu, Jayme Augusto de Souza-Neto, José Salvatore Leister Patané, Luiz Alcantara, Luiz Lehmann Coutinho, Maria Carolina Elias, Maurício Lacerda Nogueira, Rafael dos Santos Bezerra, Raul Machado…	https://www.gisaid.org/	?	?	2021-12-17	?
hCoV-19/Brazil/SP-IB_143407/2021	Symptomatic	ncov	EPI_ISL_7809182	?	2021-12-01	South America	Brazil	Sao Paulo	Sao Paulo	South America	Brazil	Sao Paulo	genome	29866	Human	unknown	unknown	?	AY.34.1.1	GK	INSIDE	Instituto Butantan	Dimas Tadeu Covas, Antonio Jorge Martins, Claudia Renata dos Santos Barros, David Schlesinger, Debora Botequio Moretti, Elaine Cristina Marqueze, Elaine Vieira Santos, Evandra Strazza Rodrigues, Heidge Fukumasu, Jayme Augusto de Souza-Neto, José Salvatore Leister Patané, Luiz Alcantara, Luiz Lehmann Coutinho, Maria Carolina Elias, Maurício Lacerda Nogueira, Rafael dos Santos Bezerra, Raul Machado…	https://www.gisaid.org/	?	?	2021-12-17	?
hCoV-19/Brazil/SP-IB_143408/2021	Symptomatic	ncov	EPI_ISL_7809183	?	2021-12-01	South America	Brazil	Sao Paulo	Sao Paulo	South America	Brazil	Sao Paulo	genome	29891	Human	unknown	unknown	?	AY.34.1.1	GK	INSIDE	Instituto Butantan	Dimas Tadeu Covas, Antonio Jorge Martins, Claudia Renata dos Santos Barros, David Schlesinger, Debora Botequio Moretti, Elaine Cristina Marqueze, Elaine Vieira Santos, Evandra Strazza Rodrigues, Heidge Fukumasu, Jayme Augusto de Souza-Neto, José Salvatore Leister Patané, Luiz Alcantara, Luiz Lehmann Coutinho, Maria Carolina Elias, Maurício Lacerda Nogueira, Rafael dos Santos Bezerra, Raul Machado…	https://www.gisaid.org/	?	?	2021-12-17	?
hCoV-19/Brazil/SP-IB_143409/2021	Symptomatic	ncov	EPI_ISL_7809184	?	2021-12-01	South America	Brazil	Sao Paulo	Sao Paulo	South America	Brazil	Sao Paulo	genome	29888	Human	unknown	unknown	?	AY.34.1.1	GK	INSIDE	Instituto Butantan	Dimas Tadeu Covas, Antonio Jorge Martins, Claudia Renata dos Santos Barros, David Schlesinger, Debora Botequio Moretti, Elaine Cristina Marqueze, Elaine Vieira Santos, Evandra Strazza Rodrigues, Heidge Fukumasu, Jayme Augusto de Souza-Neto, José Salvatore Leister Patané, Luiz Alcantara, Luiz Lehmann Coutinho, Maria Carolina Elias, Maurício Lacerda Nogueira, Rafael dos Santos Bezerra, Raul Machado…	https://www.gisaid.org/	?	?	2021-12-17	?
hCoV-19/Brazil/SP-IB_143410/2021	Symptomatic	ncov	EPI_ISL_7809185	?	2021-11-29	South America	Brazil	Sao Paulo	Sao Paulo	South America	Brazil	Sao Paulo	genome	29885	Human	unknown	unknown	?	AY.34.1.1	GK	INSIDE	Instituto Butantan	Dimas Tadeu Covas, Antonio Jorge Martins, Claudia Renata dos Santos Barros, David Schlesinger, Debora Botequio Moretti, Elaine Cristina Marqueze, Elaine Vieira Santos, Evandra Strazza Rodrigues, Heidge Fukumasu, Jayme Augusto de Souza-Neto, José Salvatore Leister Patané, Luiz Alcantara, Luiz Lehmann Coutinho, Maria Carolina Elias, Maurício Lacerda Nogueira, Rafael dos Santos Bezerra, Raul Machado…	https://www.gisaid.org/	?	?	2021-12-17	?
hCoV-19/Brazil/SP-IB_143411/2021	Symptomatic	ncov	EPI_ISL_7809186	?	2021-11-28	South America	Brazil	Sao Paulo	Sao Paulo	South America	Brazil	Sao Paulo	genome	29870	Human	unknown	unknown	?	AY.34.1.1	GK	INSIDE	Instituto Butantan	Dimas Tadeu Covas, Antonio Jorge Martins, Claudia Renata dos Santos Barros, David Schlesinger, Debora Botequio Moretti, Elaine Cristina Marqueze, Elaine Vieira Santos, Evandra Strazza Rodrigues, Heidge Fukumasu, Jayme Augusto de Souza-Neto, José Salvatore Leister Patané, Luiz Alcantara, Luiz Lehmann Coutinho, Maria Carolina Elias, Maurício Lacerda Nogueira, Rafael dos Santos Bezerra, Raul Machado…	https://www.gisaid.org/	?	?	2021-12-17	?
hCoV-19/Brazil/SP-IB_143414/2021	Symptomatic	ncov	EPI_ISL_7809187	?	2021-12-01	South America	Brazil	Sao Paulo	Sao Paulo	South America	Brazil	Sao Paulo	genome	29885	Human	unknown	unknown	?	AY.34.1.1	GK	INSIDE	Instituto Butantan	Dimas Tadeu Covas, Antonio Jorge Martins, Claudia Renata dos Santos Barros, David Schlesinger, Debora Botequio Moretti, Elaine Cristina Marqueze, Elaine Vieira Santos, Evandra Strazza Rodrigues, Heidge Fukumasu, Jayme Augusto de Souza-Neto, José Salvatore Leister Patané, Luiz Alcantara, Luiz Lehmann Coutinho, Maria Carolina Elias, Maurício Lacerda Nogueira, Rafael dos Santos Bezerra, Raul Machado…	https://www.gisaid.org/	?	?	2021-12-17	?
hCoV-19/Brazil/SP-IB_143415/2021	Symptomatic	ncov	EPI_ISL_7809188	?	2021-11-29	South America	Brazil	Sao Paulo	Sao Paulo	South America	Brazil	Sao Paulo	genome	29894	Human	unknown	unknown	?	AY.34.1.1	GK	INSIDE	Instituto Butantan	Dimas Tadeu Covas, Antonio Jorge Martins, Claudia Renata dos Santos Barros, David Schlesinger, Debora Botequio Moretti, Elaine Cristina Marqueze, Elaine Vieira Santos, Evandra Strazza Rodrigues, Heidge Fukumasu, Jayme Augusto de Souza-Neto, José Salvatore Leister Patané, Luiz Alcantara, Luiz Lehmann Coutinho, Maria Carolina Elias, Maurício Lacerda Nogueira, Rafael dos Santos Bezerra, Raul Machado…	https://www.gisaid.org/	?	?	2021-12-17	?
hCoV-19/Brazil/SP-IB_143419/2021	Symptomatic	ncov	EPI_ISL_7809189	?	2021-12-01	South America	Brazil	Sao Paulo	Sao Paulo	South America	Brazil	Sao Paulo	genome	29892	Human	unknown	unknown	?	AY.34.1.1	GK	FACULDADE DE MEDICINA ABC	Instituto Butantan	Dimas Tadeu Covas, Antonio Jorge Martins, Claudia Renata dos Santos Barros, David Schlesinger, Debora Botequio Moretti, Elaine Cristina Marqueze, Elaine Vieira Santos, Evandra Strazza Rodrigues, Heidge Fukumasu, Jayme Augusto de Souza-Neto, José Salvatore Leister Patané, Luiz Alcantara, Luiz Lehmann Coutinho, Maria Carolina Elias, Maurício Lacerda Nogueira, Rafael dos Santos Bezerra, Raul Machado…	https://www.gisaid.org/	?	?	2021-12-17	?
hCoV-19/Brazil/SP-IB_143420/2021	Symptomatic	ncov	EPI_ISL_7809190	?	2021-11-29	South America	Brazil	Sao Paulo	Sao Paulo	South America	Brazil	Sao Paulo	genome	29863	Human	unknown	unknown	?	AY.34.1.1	GK	AFIP	Instituto Butantan	Dimas Tadeu Covas, Antonio Jorge Martins, Claudia Renata dos Santos Barros, David Schlesinger, Debora Botequio Moretti, Elaine Cristina Marqueze, Elaine Vieira Santos, Evandra Strazza Rodrigues, Heidge Fukumasu, Jayme Augusto de Souza-Neto, José Salvatore Leister Patané, Luiz Alcantara, Luiz Lehmann Coutinho, Maria Carolina Elias, Maurício Lacerda Nogueira, Rafael dos Santos Bezerra, Raul Machado…	https://www.gisaid.org/	?	?	2021-12-17	?
hCoV-19/Brazil/SP-IB_143422/2021	Symptomatic	ncov	EPI_ISL_7809191	?	2021-11-29	South America	Brazil	Sao Paulo	Sao Paulo	South America	Brazil	Sao Paulo	genome	29880	Human	unknown	unknown	?	AY.34.1.1	GK	AFIP	Instituto Butantan	Dimas Tadeu Covas, Antonio Jorge Martins, Claudia Renata dos Santos Barros, David Schlesinger, Debora Botequio Moretti, Elaine Cristina Marqueze, Elaine Vieira Santos, Evandra Strazza Rodrigues, Heidge Fukumasu, Jayme Augusto de Souza-Neto, José Salvatore Leister Patané, Luiz Alcantara, Luiz Lehmann Coutinho, Maria Carolina Elias, Maurício Lacerda Nogueira, Rafael dos Santos Bezerra, Raul Machado…	https://www.gisaid.org/	?	?	2021-12-17	?
hCoV-19/Brazil/SP-IB_143423/2021	Symptomatic	ncov	EPI_ISL_7809192	?	2021-11-29	South America	Brazil	Sao Paulo	Sao Paulo	South America	Brazil	Sao Paulo	genome	29885	Human	unknown	unknown	?	AY.34.1.1	GK	AFIP	Instituto Butantan	Dimas Tadeu Covas, Antonio Jorge Martins, Claudia Renata dos Santos Barros, David Schlesinger, Debora Botequio Moretti, Elaine Cristina Marqueze, Elaine Vieira Santos, Evandra Strazza Rodrigues, Heidge Fukumasu, Jayme Augusto de Souza-Neto, José Salvatore Leister Patané, Luiz Alcantara, Luiz Lehmann Coutinho, Maria Carolina Elias, Maurício Lacerda Nogueira, Rafael dos Santos Bezerra, Raul Machado…	https://www.gisaid.org/	?	?	2021-12-17	?
hCoV-19/Brazil/SP-IB_143424/2021	Symptomatic	ncov	EPI_ISL_7809193	?	2021-11-29	South America	Brazil	Sao Paulo	Sao Paulo	South America	Brazil	Sao Paulo	genome	29894	Human	unknown	unknown	?	AY.34.1.1	GK	AFIP	Instituto Butantan	Dimas Tadeu Covas, Antonio Jorge Martins, Claudia Renata dos Santos Barros, David Schlesinger, Debora Botequio Moretti, Elaine Cristina Marqueze, Elaine Vieira Santos, Evandra Strazza Rodrigues, Heidge Fukumasu, Jayme Augusto de Souza-Neto, José Salvatore Leister Patané, Luiz Alcantara, Luiz Lehmann Coutinho, Maria Carolina Elias, Maurício Lacerda Nogueira, Rafael dos Santos Bezerra, Raul Machado…	https://www.gisaid.org/	?	?	2021-12-17	?
hCoV-19/Brazil/SP-IB_143426/2021	Symptomatic	ncov	EPI_ISL_7809194	?	2021-11-29	South America	Brazil	Sao Paulo	Sao Paulo	South America	Brazil	Sao Paulo	genome	29814	Human	unknown	unknown	?	AY.34.1.1	GK	AFIP	Instituto Butantan	Dimas Tadeu Covas, Antonio Jorge Martins, Claudia Renata dos Santos Barros, David Schlesinger, Debora Botequio Moretti, Elaine Cristina Marqueze, Elaine Vieira Santos, Evandra Strazza Rodrigues, Heidge Fukumasu, Jayme Augusto de Souza-Neto, José Salvatore Leister Patané, Luiz Alcantara, Luiz Lehmann Coutinho, Maria Carolina Elias, Maurício Lacerda Nogueira, Rafael dos Santos Bezerra, Raul Machado…	https://www.gisaid.org/	?	?	2021-12-17	?
hCoV-19/Brazil/SP-IB_143399/2021	Symptomatic	ncov	EPI_ISL_7809199	?	2021-11-30	South America	Brazil	Sao Paulo	Sao Paulo	South America	Brazil	Sao Paulo	genome	29887	Human	unknown	unknown	?	AY.34.1.1	GK	INSIDE	Instituto Butantan	Dimas Tadeu Covas, Antonio Jorge Martins, Claudia Renata dos Santos Barros, David Schlesinger, Debora Botequio Moretti, Elaine Cristina Marqueze, Elaine Vieira Santos, Evandra Strazza Rodrigues, Heidge Fukumasu, Jayme Augusto de Souza-Neto, José Salvatore Leister Patané, Luiz Alcantara, Luiz Lehmann Coutinho, Maria Carolina Elias, Maurício Lacerda Nogueira, Rafael dos Santos Bezerra, Raul Machado…	https://www.gisaid.org/	?	?	2021-12-17	?
hCoV-19/Brazil/SP-IB_143401/2021	Symptomatic	ncov	EPI_ISL_7809200	?	2021-11-30	South America	Brazil	Sao Paulo	Sao Paulo	South America	Brazil	Sao Paulo	genome	29882	Human	unknown	unknown	?	AY.34.1.1	GK	INSIDE	Instituto Butantan	Dimas Tadeu Covas, Antonio Jorge Martins, Claudia Renata dos Santos Barros, David Schlesinger, Debora Botequio Moretti, Elaine Cristina Marqueze, Elaine Vieira Santos, Evandra Strazza Rodrigues, Heidge Fukumasu, Jayme Augusto de Souza-Neto, José Salvatore Leister Patané, Luiz Alcantara, Luiz Lehmann Coutinho, Maria Carolina Elias, Maurício Lacerda Nogueira, Rafael dos Santos Bezerra, Raul Machado…	https://www.gisaid.org/	?	?	2021-12-17	?
hCoV-19/Brazil/SP-IB_143425/2021	Symptomatic	ncov	EPI_ISL_7809204	?	2021-11-30	South America	Brazil	Sao Paulo	Sao Paulo	South America	Brazil	Sao Paulo	genome	29845	Human	unknown	unknown	?	AY.34.1.1	GK	AFIP	Instituto Butantan	Dimas Tadeu Covas, Antonio Jorge Martins, Claudia Renata dos Santos Barros, David Schlesinger, Debora Botequio Moretti, Elaine Cristina Marqueze, Elaine Vieira Santos, Evandra Strazza Rodrigues, Heidge Fukumasu, Jayme Augusto de Souza-Neto, José Salvatore Leister Patané, Luiz Alcantara, Luiz Lehmann Coutinho, Maria Carolina Elias, Maurício Lacerda Nogueira, Rafael dos Santos Bezerra, Raul Machado…	https://www.gisaid.org/	?	?	2021-12-17	?
hCoV-19/Brazil/SP-IB_142969/2021	Symptomatic	ncov	EPI_ISL_7809207	?	2021-12-01	South America	Brazil	Sao Paulo	Sao Paulo	South America	Brazil	Sao Paulo	genome	29869	Human	unknown	unknown	?	AY.34.1.1	GK	BIOFAST	Instituto Butantan	Dimas Tadeu Covas, Antonio Jorge Martins, Claudia Renata dos Santos Barros, David Schlesinger, Debora Botequio Moretti, Elaine Cristina Marqueze, Elaine Vieira Santos, Evandra Strazza Rodrigues, Heidge Fukumasu, Jayme Augusto de Souza-Neto, José Salvatore Leister Patané, Luiz Alcantara, Luiz Lehmann Coutinho, Maria Carolina Elias, Maurício Lacerda Nogueira, Rafael dos Santos Bezerra, Raul Machado…	https://www.gisaid.org/	?	?	2021-12-17	?
hCoV-19/Brazil/SP-IB_142972/2021	Symptomatic	ncov	EPI_ISL_7809208	?	2021-12-01	South America	Brazil	Sao Paulo	Sao Paulo	South America	Brazil	Sao Paulo	genome	29871	Human	unknown	unknown	?	AY.34.1.1	GK	BIOFAST	Instituto Butantan	Dimas Tadeu Covas, Antonio Jorge Martins, Claudia Renata dos Santos Barros, David Schlesinger, Debora Botequio Moretti, Elaine Cristina Marqueze, Elaine Vieira Santos, Evandra Strazza Rodrigues, Heidge Fukumasu, Jayme Augusto de Souza-Neto, José Salvatore Leister Patané, Luiz Alcantara, Luiz Lehmann Coutinho, Maria Carolina Elias, Maurício Lacerda Nogueira, Rafael dos Santos Bezerra, Raul Machado…	https://www.gisaid.org/	?	?	2021-12-17	?
hCoV-19/Brazil/SP-IB_142973/2021	Symptomatic	ncov	EPI_ISL_7809209	?	2021-11-29	South America	Brazil	Sao Paulo	Sao Paulo	South America	Brazil	Sao Paulo	genome	29895	Human	unknown	unknown	?	AY.34.1.1	GK	BIOFAST	Instituto Butantan	Dimas Tadeu Covas, Antonio Jorge Martins, Claudia Renata dos Santos Barros, David Schlesinger, Debora Botequio Moretti, Elaine Cristina Marqueze, Elaine Vieira Santos, Evandra Strazza Rodrigues, Heidge Fukumasu, Jayme Augusto de Souza-Neto, José Salvatore Leister Patané, Luiz Alcantara, Luiz Lehmann Coutinho, Maria Carolina Elias, Maurício Lacerda Nogueira, Rafael dos Santos Bezerra, Raul Machado…	https://www.gisaid.org/	?	?	2021-12-17	?
hCoV-19/Brazil/SP-IB_143406/2021	Symptomatic	ncov	EPI_ISL_7809210	?	2021-12-01	South America	Brazil	Sao Paulo	Sao Paulo	South America	Brazil	Sao Paulo	genome	29887	Human	unknown	unknown	?	AY.34.1.1	GK	INSIDE	Instituto Butantan	Dimas Tadeu Covas, Antonio Jorge Martins, Claudia Renata dos Santos Barros, David Schlesinger, Debora Botequio Moretti, Elaine Cristina Marqueze, Elaine Vieira Santos, Evandra Strazza Rodrigues, Heidge Fukumasu, Jayme Augusto de Souza-Neto, José Salvatore Leister Patané, Luiz Alcantara, Luiz Lehmann Coutinho, Maria Carolina Elias, Maurício Lacerda Nogueira, Rafael dos Santos Bezerra, Raul Machado…	https://www.gisaid.org/	?	?	2021-12-17	?
hCoV-19/Brazil/SP-IB_143412/2021	Symptomatic	ncov	EPI_ISL_7809211	?	2021-11-30	South America	Brazil	Sao Paulo	Sao Paulo	South America	Brazil	Sao Paulo	genome	29851	Human	unknown	unknown	?	AY.34.1.1	GK	INSIDE	Instituto Butantan	Dimas Tadeu Covas, Antonio Jorge Martins, Claudia Renata dos Santos Barros, David Schlesinger, Debora Botequio Moretti, Elaine Cristina Marqueze, Elaine Vieira Santos, Evandra Strazza Rodrigues, Heidge Fukumasu, Jayme Augusto de Souza-Neto, José Salvatore Leister Patané, Luiz Alcantara, Luiz Lehmann Coutinho, Maria Carolina Elias, Maurício Lacerda Nogueira, Rafael dos Santos Bezerra, Raul Machado…	https://www.gisaid.org/	?	?	2021-12-18	?
hCoV-19/Brazil/SP-IB_143413/2021	Symptomatic	ncov	EPI_ISL_7809212	?	2021-11-30	South America	Brazil	Sao Paulo	Sao Paulo	South America	Brazil	Sao Paulo	genome	29859	Human	unknown	unknown	?	AY.34.1.1	GK	INSIDE	Instituto Butantan	Dimas Tadeu Covas, Antonio Jorge Martins, Claudia Renata dos Santos Barros, David Schlesinger, Debora Botequio Moretti, Elaine Cristina Marqueze, Elaine Vieira Santos, Evandra Strazza Rodrigues, Heidge Fukumasu, Jayme Augusto de Souza-Neto, José Salvatore Leister Patané, Luiz Alcantara, Luiz Lehmann Coutinho, Maria Carolina Elias, Maurício Lacerda Nogueira, Rafael dos Santos Bezerra, Raul Machado…	https://www.gisaid.org/	?	?	2021-12-18	?
hCoV-19/Brazil/SP-IB_143416/2021	Symptomatic	ncov	EPI_ISL_7809213	?	2021-12-01	South America	Brazil	Sao Paulo	Sao Paulo	South America	Brazil	Sao Paulo	genome	29894	Human	unknown	unknown	?	AY.34.1.1	GK	INSIDE	Instituto Butantan	Dimas Tadeu Covas, Antonio Jorge Martins, Claudia Renata dos Santos Barros, David Schlesinger, Debora Botequio Moretti, Elaine Cristina Marqueze, Elaine Vieira Santos, Evandra Strazza Rodrigues, Heidge Fukumasu, Jayme Augusto de Souza-Neto, José Salvatore Leister Patané, Luiz Alcantara, Luiz Lehmann Coutinho, Maria Carolina Elias, Maurício Lacerda Nogueira, Rafael dos Santos Bezerra, Raul Machado…	https://www.gisaid.org/	?	?	2021-12-18	?
hCoV-19/Brazil/SP-IB_143421/2021	Symptomatic	ncov	EPI_ISL_7809309	?	2021-11-29	South America	Brazil	Sao Paulo	Sao Paulo	South America	Brazil	Sao Paulo	genome	29860	Human	unknown	unknown	?	AY.34.1.1	GK	AFIP	Instituto Butantan	Dimas Tadeu Covas, Antonio Jorge Martins, Claudia Renata dos Santos Barros, David Schlesinger, Debora Botequio Moretti, Elaine Cristina Marqueze, Elaine Vieira Santos, Evandra Strazza Rodrigues, Heidge Fukumasu, Jayme Augusto de Souza-Neto, José Salvatore Leister Patané, Luiz Alcantara, Luiz Lehmann Coutinho, Maria Carolina Elias, Maurício Lacerda Nogueira, Rafael dos Santos Bezerra, Raul Machado…	https://www.gisaid.org/	?	?	2021-12-18	?
hCoV-19/Brazil/SP-IB_143374/2021	Symptomatic	ncov	EPI_ISL_7809310	?	2021-11-30	South America	Brazil	Sao Paulo	Sao Paulo	South America	Brazil	Sao Paulo	genome	29862	Human	unknown	unknown	?	AY.34.1.1	GK	INSIDE	Instituto Butantan	Dimas Tadeu Covas, Antonio Jorge Martins, Claudia Renata dos Santos Barros, David Schlesinger, Debora Botequio Moretti, Elaine Cristina Marqueze, Elaine Vieira Santos, Evandra Strazza Rodrigues, Heidge Fukumasu, Jayme Augusto de Souza-Neto, José Salvatore Leister Patané, Luiz Alcantara, Luiz Lehmann Coutinho, Maria Carolina Elias, Maurício Lacerda Nogueira, Rafael dos Santos Bezerra, Raul Machado…	https://www.gisaid.org/	?	?	2021-12-18	?
hCoV-19/Brazil/SP-IB_143418/2021	Symptomatic	ncov	EPI_ISL_7809327	?	2021-11-30	South America	Brazil	Sao Paulo	Sao Paulo	South America	Brazil	Sao Paulo	genome	29858	Human	unknown	unknown	?	AY.34.1.1	GK	FACULDADE DE MEDICINA ABC	Instituto Butantan	Dimas Tadeu Covas, Antonio Jorge Martins, Claudia Renata dos Santos Barros, David Schlesinger, Debora Botequio Moretti, Elaine Cristina Marqueze, Elaine Vieira Santos, Evandra Strazza Rodrigues, Heidge Fukumasu, Jayme Augusto de Souza-Neto, José Salvatore Leister Patané, Luiz Alcantara, Luiz Lehmann Coutinho, Maria Carolina Elias, Maurício Lacerda Nogueira, Rafael dos Santos Bezerra, Raul Machado…	https://www.gisaid.org/	?	?	2021-12-18	?
hCoV-19/Brazil/SP-IB_143001/2021	Symptomatic	ncov	EPI_ISL_7809363	?	2021-11-30	South America	Brazil	Sao Paulo	Sao Paulo	South America	Brazil	Sao Paulo	genome	29859	Human	unknown	unknown	?	AY.34.1.1	GK	BIOFAST	Instituto Butantan	Dimas Tadeu Covas, Antonio Jorge Martins, Claudia Renata dos Santos Barros, David Schlesinger, Debora Botequio Moretti, Elaine Cristina Marqueze, Elaine Vieira Santos, Evandra Strazza Rodrigues, Heidge Fukumasu, Jayme Augusto de Souza-Neto, José Salvatore Leister Patané, Luiz Alcantara, Luiz Lehmann Coutinho, Maria Carolina Elias, Maurício Lacerda Nogueira, Rafael dos Santos Bezerra, Raul Machado…	https://www.gisaid.org/	?	?	2021-12-18	?
hCoV-19/Brazil/SP-IB_144246/2021	Symptomatic	ncov	EPI_ISL_8013895	?	2021-12-06	South America	Brazil	Sao Paulo	Sao Paulo	South America	Brazil	Sao Paulo	genome	29813	Human	unknown	unknown	?	AY.34.1.1	GK	AMA ALEXANDRE ZAIO	Instituto Butantan	Dimas Tadeu Covas, Antonio Jorge Martins, Claudia Renata dos Santos Barros, David Schlesinger, Debora Botequio Moretti, Elaine Cristina Marqueze, Elaine Vieira Santos, Evandra Strazza Rodrigues, Heidge Fukumasu, Jayme Augusto de Souza-Neto, José Salvatore Leister Patané, Luiz Alcantara, Luiz Lehmann Coutinho, Maria Carolina Elias, Maurício Lacerda Nogueira, Rafael dos Santos Bezerra, Raul Machado…	https://www.gisaid.org/	?	?	2021-12-23	?
hCoV-19/Brazil/SP-IB_143748/2021	Symptomatic	ncov	EPI_ISL_8013982	?	2021-12-06	South America	Brazil	Sao Paulo	Sao Paulo	South America	Brazil	Sao Paulo	genome	29847	Human	unknown	unknown	?	AY.34.1.1	GK	BIOFAST	Instituto Butantan	Dimas Tadeu Covas, Antonio Jorge Martins, Claudia Renata dos Santos Barros, David Schlesinger, Debora Botequio Moretti, Elaine Cristina Marqueze, Elaine Vieira Santos, Evandra Strazza Rodrigues, Heidge Fukumasu, Jayme Augusto de Souza-Neto, José Salvatore Leister Patané, Luiz Alcantara, Luiz Lehmann Coutinho, Maria Carolina Elias, Maurício Lacerda Nogueira, Rafael dos Santos Bezerra, Raul Machado…	https://www.gisaid.org/	?	?	2021-12-23	?
hCoV-19/Brazil/SP-IB_143749/2021	Symptomatic	ncov	EPI_ISL_8013983	?	2021-12-06	South America	Brazil	Sao Paulo	Sao Paulo	South America	Brazil	Sao Paulo	genome	29812	Human	unknown	unknown	?	AY.34.1.1	GK	BIOFAST	Instituto Butantan	Dimas Tadeu Covas, Antonio Jorge Martins, Claudia Renata dos Santos Barros, David Schlesinger, Debora Botequio Moretti, Elaine Cristina Marqueze, Elaine Vieira Santos, Evandra Strazza Rodrigues, Heidge Fukumasu, Jayme Augusto de Souza-Neto, José Salvatore Leister Patané, Luiz Alcantara, Luiz Lehmann Coutinho, Maria Carolina Elias, Maurício Lacerda Nogueira, Rafael dos Santos Bezerra, Raul Machado…	https://www.gisaid.org/	?	?	2021-12-23	?
hCoV-19/Brazil/SP-IB_144072/2021	Symptomatic	ncov	EPI_ISL_8014057	?	2021-12-06	South America	Brazil	Sao Paulo	Sao Paulo	South America	Brazil	Sao Paulo	genome	29881	Human	unknown	unknown	?	AY.34.1.1	GK	INSIDE	Instituto Butantan	Dimas Tadeu Covas, Antonio Jorge Martins, Claudia Renata dos Santos Barros, David Schlesinger, Debora Botequio Moretti, Elaine Cristina Marqueze, Elaine Vieira Santos, Evandra Strazza Rodrigues, Heidge Fukumasu, Jayme Augusto de Souza-Neto, José Salvatore Leister Patané, Luiz Alcantara, Luiz Lehmann Coutinho, Maria Carolina Elias, Maurício Lacerda Nogueira, Rafael dos Santos Bezerra, Raul Machado…	https://www.gisaid.org/	?	?	2021-12-23	?
hCoV-19/Brazil/SP-IB_144076/2021	Symptomatic	ncov	EPI_ISL_8014060	?	2021-12-06	South America	Brazil	Sao Paulo	Sao Paulo	South America	Brazil	Sao Paulo	genome	29892	Human	unknown	unknown	?	AY.34.1.1	GK	INSIDE	Instituto Butantan	Dimas Tadeu Covas, Antonio Jorge Martins, Claudia Renata dos Santos Barros, David Schlesinger, Debora Botequio Moretti, Elaine Cristina Marqueze, Elaine Vieira Santos, Evandra Strazza Rodrigues, Heidge Fukumasu, Jayme Augusto de Souza-Neto, José Salvatore Leister Patané, Luiz Alcantara, Luiz Lehmann Coutinho, Maria Carolina Elias, Maurício Lacerda Nogueira, Rafael dos Santos Bezerra, Raul Machado…	https://www.gisaid.org/	?	?	2021-12-23	?
hCoV-19/Brazil/SP-IB_144080/2021	Symptomatic	ncov	EPI_ISL_8014061	?	2021-12-05	South America	Brazil	Sao Paulo	Sao Paulo	South America	Brazil	Sao Paulo	genome	29864	Human	unknown	unknown	?	AY.34.1.1	GK	INSIDE	Instituto Butantan	Dimas Tadeu Covas, Antonio Jorge Martins, Claudia Renata dos Santos Barros, David Schlesinger, Debora Botequio Moretti, Elaine Cristina Marqueze, Elaine Vieira Santos, Evandra Strazza Rodrigues, Heidge Fukumasu, Jayme Augusto de Souza-Neto, José Salvatore Leister Patané, Luiz Alcantara, Luiz Lehmann Coutinho, Maria Carolina Elias, Maurício Lacerda Nogueira, Rafael dos Santos Bezerra, Raul Machado…	https://www.gisaid.org/	?	?	2021-12-23	?
hCoV-19/Brazil/SP-IB_144082/2021	Symptomatic	ncov	EPI_ISL_8014063	?	2021-12-06	South America	Brazil	Sao Paulo	Sao Paulo	South America	Brazil	Sao Paulo	genome	29894	Human	unknown	unknown	?	AY.34.1.1	GK	INSIDE	Instituto Butantan	Dimas Tadeu Covas, Antonio Jorge Martins, Claudia Renata dos Santos Barros, David Schlesinger, Debora Botequio Moretti, Elaine Cristina Marqueze, Elaine Vieira Santos, Evandra Strazza Rodrigues, Heidge Fukumasu, Jayme Augusto de Souza-Neto, José Salvatore Leister Patané, Luiz Alcantara, Luiz Lehmann Coutinho, Maria Carolina Elias, Maurício Lacerda Nogueira, Rafael dos Santos Bezerra, Raul Machado…	https://www.gisaid.org/	?	?	2021-12-23	?
hCoV-19/Brazil/SP-IB_144086/2021	Symptomatic	ncov	EPI_ISL_8014067	?	2021-12-04	South America	Brazil	Sao Paulo	Sao Paulo	South America	Brazil	Sao Paulo	genome	29889	Human	unknown	unknown	?	AY.34.1.1	GK	INSIDE	Instituto Butantan	Dimas Tadeu Covas, Antonio Jorge Martins, Claudia Renata dos Santos Barros, David Schlesinger, Debora Botequio Moretti, Elaine Cristina Marqueze, Elaine Vieira Santos, Evandra Strazza Rodrigues, Heidge Fukumasu, Jayme Augusto de Souza-Neto, José Salvatore Leister Patané, Luiz Alcantara, Luiz Lehmann Coutinho, Maria Carolina Elias, Maurício Lacerda Nogueira, Rafael dos Santos Bezerra, Raul Machado…	https://www.gisaid.org/	?	?	2021-12-23	?
hCoV-19/Brazil/SP-IB_143017/2021	Symptomatic	ncov	EPI_ISL_7808772	?	2021-11-30	South America	Brazil	Sao Paulo	Sao Paulo	South America	Brazil	Sao Paulo	genome	29885	Human	unknown	unknown	?	AY.36	GK	BIOFAST	Instituto Butantan	Dimas Tadeu Covas, Antonio Jorge Martins, Claudia Renata dos Santos Barros, David Schlesinger, Debora Botequio Moretti, Elaine Cristina Marqueze, Elaine Vieira Santos, Evandra Strazza Rodrigues, Heidge Fukumasu, Jayme Augusto de Souza-Neto, José Salvatore Leister Patané, Luiz Alcantara, Luiz Lehmann Coutinho, Maria Carolina Elias, Maurício Lacerda Nogueira, Rafael dos Santos Bezerra, Raul Machado…	https://www.gisaid.org/	?	?	2021-12-17	?
hCoV-19/Brazil/SP-IB_143018/2021	Symptomatic	ncov	EPI_ISL_7808773	?	2021-11-30	South America	Brazil	Sao Paulo	Sao Paulo	South America	Brazil	Sao Paulo	genome	29882	Human	unknown	unknown	?	AY.36	GK	BIOFAST	Instituto Butantan	Dimas Tadeu Covas, Antonio Jorge Martins, Claudia Renata dos Santos Barros, David Schlesinger, Debora Botequio Moretti, Elaine Cristina Marqueze, Elaine Vieira Santos, Evandra Strazza Rodrigues, Heidge Fukumasu, Jayme Augusto de Souza-Neto, José Salvatore Leister Patané, Luiz Alcantara, Luiz Lehmann Coutinho, Maria Carolina Elias, Maurício Lacerda Nogueira, Rafael dos Santos Bezerra, Raul Machado…	https://www.gisaid.org/	?	?	2021-12-17	?
hCoV-19/Brazil/SP-IB_143019/2021	Symptomatic	ncov	EPI_ISL_7808774	?	2021-11-30	South America	Brazil	Sao Paulo	Sao Paulo	South America	Brazil	Sao Paulo	genome	29873	Human	unknown	unknown	?	AY.36	GK	BIOFAST	Instituto Butantan	Dimas Tadeu Covas, Antonio Jorge Martins, Claudia Renata dos Santos Barros, David Schlesinger, Debora Botequio Moretti, Elaine Cristina Marqueze, Elaine Vieira Santos, Evandra Strazza Rodrigues, Heidge Fukumasu, Jayme Augusto de Souza-Neto, José Salvatore Leister Patané, Luiz Alcantara, Luiz Lehmann Coutinho, Maria Carolina Elias, Maurício Lacerda Nogueira, Rafael dos Santos Bezerra, Raul Machado…	https://www.gisaid.org/	?	?	2021-12-17	?
hCoV-19/Brazil/SP-IB_143020/2021	Symptomatic	ncov	EPI_ISL_7808775	?	2021-11-30	South America	Brazil	Sao Paulo	Sao Paulo	South America	Brazil	Sao Paulo	genome	29859	Human	unknown	unknown	?	AY.36	GK	BIOFAST	Instituto Butantan	Dimas Tadeu Covas, Antonio Jorge Martins, Claudia Renata dos Santos Barros, David Schlesinger, Debora Botequio Moretti, Elaine Cristina Marqueze, Elaine Vieira Santos, Evandra Strazza Rodrigues, Heidge Fukumasu, Jayme Augusto de Souza-Neto, José Salvatore Leister Patané, Luiz Alcantara, Luiz Lehmann Coutinho, Maria Carolina Elias, Maurício Lacerda Nogueira, Rafael dos Santos Bezerra, Raul Machado…	https://www.gisaid.org/	?	?	2021-12-17	?
hCoV-19/Brazil/SP-IB_143021/2021	Symptomatic	ncov	EPI_ISL_7808776	?	2021-11-29	South America	Brazil	Sao Paulo	Sao Paulo	South America	Brazil	Sao Paulo	genome	29888	Human	unknown	unknown	?	AY.36	GK	BIOFAST	Instituto Butantan	Dimas Tadeu Covas, Antonio Jorge Martins, Claudia Renata dos Santos Barros, David Schlesinger, Debora Botequio Moretti, Elaine Cristina Marqueze, Elaine Vieira Santos, Evandra Strazza Rodrigues, Heidge Fukumasu, Jayme Augusto de Souza-Neto, José Salvatore Leister Patané, Luiz Alcantara, Luiz Lehmann Coutinho, Maria Carolina Elias, Maurício Lacerda Nogueira, Rafael dos Santos Bezerra, Raul Machado…	https://www.gisaid.org/	?	?	2021-12-17	?
hCoV-19/Brazil/SP-IB_143022/2021	Symptomatic	ncov	EPI_ISL_7808777	?	2021-12-01	South America	Brazil	Sao Paulo	Sao Paulo	South America	Brazil	Sao Paulo	genome	29888	Human	unknown	unknown	?	AY.36	GK	BIOFAST	Instituto Butantan	Dimas Tadeu Covas, Antonio Jorge Martins, Claudia Renata dos Santos Barros, David Schlesinger, Debora Botequio Moretti, Elaine Cristina Marqueze, Elaine Vieira Santos, Evandra Strazza Rodrigues, Heidge Fukumasu, Jayme Augusto de Souza-Neto, José Salvatore Leister Patané, Luiz Alcantara, Luiz Lehmann Coutinho, Maria Carolina Elias, Maurício Lacerda Nogueira, Rafael dos Santos Bezerra, Raul Machado…	https://www.gisaid.org/	?	?	2021-12-17	?
hCoV-19/Brazil/SP-IB_143438/2021	Symptomatic	ncov	EPI_ISL_7808912	?	2021-11-29	South America	Brazil	Sao Paulo	Sao Paulo	South America	Brazil	Sao Paulo	genome	29846	Human	unknown	unknown	?	AY.36	GK	INSIDE	Instituto Butantan	Dimas Tadeu Covas, Antonio Jorge Martins, Claudia Renata dos Santos Barros, David Schlesinger, Debora Botequio Moretti, Elaine Cristina Marqueze, Elaine Vieira Santos, Evandra Strazza Rodrigues, Heidge Fukumasu, Jayme Augusto de Souza-Neto, José Salvatore Leister Patané, Luiz Alcantara, Luiz Lehmann Coutinho, Maria Carolina Elias, Maurício Lacerda Nogueira, Rafael dos Santos Bezerra, Raul Machado…	https://www.gisaid.org/	?	?	2021-12-17	?
hCoV-19/Brazil/SP-IB_143439/2021	Symptomatic	ncov	EPI_ISL_7808913	?	2021-11-29	South America	Brazil	Sao Paulo	Sao Paulo	South America	Brazil	Sao Paulo	genome	29886	Human	unknown	unknown	?	AY.36	GK	INSIDE	Instituto Butantan	Dimas Tadeu Covas, Antonio Jorge Martins, Claudia Renata dos Santos Barros, David Schlesinger, Debora Botequio Moretti, Elaine Cristina Marqueze, Elaine Vieira Santos, Evandra Strazza Rodrigues, Heidge Fukumasu, Jayme Augusto de Souza-Neto, José Salvatore Leister Patané, Luiz Alcantara, Luiz Lehmann Coutinho, Maria Carolina Elias, Maurício Lacerda Nogueira, Rafael dos Santos Bezerra, Raul Machado…	https://www.gisaid.org/	?	?	2021-12-17	?
hCoV-19/Brazil/SP-IB_143440/2021	Symptomatic	ncov	EPI_ISL_7808914	?	2021-11-29	South America	Brazil	Sao Paulo	Sao Paulo	South America	Brazil	Sao Paulo	genome	29844	Human	unknown	unknown	?	AY.36	GK	AFIP	Instituto Butantan	Dimas Tadeu Covas, Antonio Jorge Martins, Claudia Renata dos Santos Barros, David Schlesinger, Debora Botequio Moretti, Elaine Cristina Marqueze, Elaine Vieira Santos, Evandra Strazza Rodrigues, Heidge Fukumasu, Jayme Augusto de Souza-Neto, José Salvatore Leister Patané, Luiz Alcantara, Luiz Lehmann Coutinho, Maria Carolina Elias, Maurício Lacerda Nogueira, Rafael dos Santos Bezerra, Raul Machado…	https://www.gisaid.org/	?	?	2021-12-17	?
hCoV-19/Brazil/SP-IB_143441/2021	Symptomatic	ncov	EPI_ISL_7808915	?	2021-11-29	South America	Brazil	Sao Paulo	Sao Paulo	South America	Brazil	Sao Paulo	genome	29868	Human	unknown	unknown	?	AY.36	GK	AFIP	Instituto Butantan	Dimas Tadeu Covas, Antonio Jorge Martins, Claudia Renata dos Santos Barros, David Schlesinger, Debora Botequio Moretti, Elaine Cristina Marqueze, Elaine Vieira Santos, Evandra Strazza Rodrigues, Heidge Fukumasu, Jayme Augusto de Souza-Neto, José Salvatore Leister Patané, Luiz Alcantara, Luiz Lehmann Coutinho, Maria Carolina Elias, Maurício Lacerda Nogueira, Rafael dos Santos Bezerra, Raul Machado…	https://www.gisaid.org/	?	?	2021-12-17	?
hCoV-19/Brazil/SP-IB_143437/2021	Symptomatic	ncov	EPI_ISL_7809361	?	2021-12-01	South America	Brazil	Sao Paulo	Sao Paulo	South America	Brazil	Sao Paulo	genome	29874	Human	unknown	unknown	?	AY.36	GK	INSIDE	Instituto Butantan	Dimas Tadeu Covas, Antonio Jorge Martins, Claudia Renata dos Santos Barros, David Schlesinger, Debora Botequio Moretti, Elaine Cristina Marqueze, Elaine Vieira Santos, Evandra Strazza Rodrigues, Heidge Fukumasu, Jayme Augusto de Souza-Neto, José Salvatore Leister Patané, Luiz Alcantara, Luiz Lehmann Coutinho, Maria Carolina Elias, Maurício Lacerda Nogueira, Rafael dos Santos Bezerra, Raul Machado…	https://www.gisaid.org/	?	?	2021-12-18	?
hCoV-19/Brazil/SP-IB_143037/2021	Symptomatic	ncov	EPI_ISL_7808784	?	2021-11-30	South America	Brazil	Sao Paulo	Sao Paulo	South America	Brazil	Sao Paulo	genome	29860	Human	unknown	unknown	?	AY.43	GK	BIOFAST	Instituto Butantan	Dimas Tadeu Covas, Antonio Jorge Martins, Claudia Renata dos Santos Barros, David Schlesinger, Debora Botequio Moretti, Elaine Cristina Marqueze, Elaine Vieira Santos, Evandra Strazza Rodrigues, Heidge Fukumasu, Jayme Augusto de Souza-Neto, José Salvatore Leister Patané, Luiz Alcantara, Luiz Lehmann Coutinho, Maria Carolina Elias, Maurício Lacerda Nogueira, Rafael dos Santos Bezerra, Raul Machado…	https://www.gisaid.org/	?	?	2021-12-17	?
hCoV-19/Brazil/SP-IB_143040/2021	Symptomatic	ncov	EPI_ISL_7808786	?	2021-11-29	South America	Brazil	Sao Paulo	Sao Paulo	South America	Brazil	Sao Paulo	genome	29885	Human	unknown	unknown	?	AY.43	GK	BIOFAST	Instituto Butantan	Dimas Tadeu Covas, Antonio Jorge Martins, Claudia Renata dos Santos Barros, David Schlesinger, Debora Botequio Moretti, Elaine Cristina Marqueze, Elaine Vieira Santos, Evandra Strazza Rodrigues, Heidge Fukumasu, Jayme Augusto de Souza-Neto, José Salvatore Leister Patané, Luiz Alcantara, Luiz Lehmann Coutinho, Maria Carolina Elias, Maurício Lacerda Nogueira, Rafael dos Santos Bezerra, Raul Machado…	https://www.gisaid.org/	?	?	2021-12-17	?
hCoV-19/Brazil/SP-IB_143041/2021	Symptomatic	ncov	EPI_ISL_7808787	?	2021-11-30	South America	Brazil	Sao Paulo	Sao Paulo	South America	Brazil	Sao Paulo	genome	29859	Human	unknown	unknown	?	AY.43	GK	BIOFAST	Instituto Butantan	Dimas Tadeu Covas, Antonio Jorge Martins, Claudia Renata dos Santos Barros, David Schlesinger, Debora Botequio Moretti, Elaine Cristina Marqueze, Elaine Vieira Santos, Evandra Strazza Rodrigues, Heidge Fukumasu, Jayme Augusto de Souza-Neto, José Salvatore Leister Patané, Luiz Alcantara, Luiz Lehmann Coutinho, Maria Carolina Elias, Maurício Lacerda Nogueira, Rafael dos Santos Bezerra, Raul Machado…	https://www.gisaid.org/	?	?	2021-12-17	?
hCoV-19/Brazil/SP-IB_143042/2021	Symptomatic	ncov	EPI_ISL_7808788	?	2021-12-01	South America	Brazil	Sao Paulo	Sao Paulo	South America	Brazil	Sao Paulo	genome	29886	Human	unknown	unknown	?	AY.43	GK	BIOFAST	Instituto Butantan	Dimas Tadeu Covas, Antonio Jorge Martins, Claudia Renata dos Santos Barros, David Schlesinger, Debora Botequio Moretti, Elaine Cristina Marqueze, Elaine Vieira Santos, Evandra Strazza Rodrigues, Heidge Fukumasu, Jayme Augusto de Souza-Neto, José Salvatore Leister Patané, Luiz Alcantara, Luiz Lehmann Coutinho, Maria Carolina Elias, Maurício Lacerda Nogueira, Rafael dos Santos Bezerra, Raul Machado…	https://www.gisaid.org/	?	?	2021-12-17	?
hCoV-19/Brazil/SP-IB_143043/2021	Symptomatic	ncov	EPI_ISL_7808789	?	2021-11-30	South America	Brazil	Sao Paulo	Sao Paulo	South America	Brazil	Sao Paulo	genome	29889	Human	unknown	unknown	?	AY.43	GK	BIOFAST	Instituto Butantan	Dimas Tadeu Covas, Antonio Jorge Martins, Claudia Renata dos Santos Barros, David Schlesinger, Debora Botequio Moretti, Elaine Cristina Marqueze, Elaine Vieira Santos, Evandra Strazza Rodrigues, Heidge Fukumasu, Jayme Augusto de Souza-Neto, José Salvatore Leister Patané, Luiz Alcantara, Luiz Lehmann Coutinho, Maria Carolina Elias, Maurício Lacerda Nogueira, Rafael dos Santos Bezerra, Raul Machado…	https://www.gisaid.org/	?	?	2021-12-17	?
hCoV-19/Brazil/SP-IB_143044/2021	Symptomatic	ncov	EPI_ISL_7808790	?	2021-12-01	South America	Brazil	Sao Paulo	Sao Paulo	South America	Brazil	Sao Paulo	genome	29878	Human	unknown	unknown	?	AY.43	GK	BIOFAST	Instituto Butantan	Dimas Tadeu Covas, Antonio Jorge Martins, Claudia Renata dos Santos Barros, David Schlesinger, Debora Botequio Moretti, Elaine Cristina Marqueze, Elaine Vieira Santos, Evandra Strazza Rodrigues, Heidge Fukumasu, Jayme Augusto de Souza-Neto, José Salvatore Leister Patané, Luiz Alcantara, Luiz Lehmann Coutinho, Maria Carolina Elias, Maurício Lacerda Nogueira, Rafael dos Santos Bezerra, Raul Machado…	https://www.gisaid.org/	?	?	2021-12-17	?
hCoV-19/Brazil/SP-IB_143045/2021	Symptomatic	ncov	EPI_ISL_7808791	?	2021-11-30	South America	Brazil	Sao Paulo	Sao Paulo	South America	Brazil	Sao Paulo	genome	29885	Human	unknown	unknown	?	AY.43	GK	BIOFAST	Instituto Butantan	Dimas Tadeu Covas, Antonio Jorge Martins, Claudia Renata dos Santos Barros, David Schlesinger, Debora Botequio Moretti, Elaine Cristina Marqueze, Elaine Vieira Santos, Evandra Strazza Rodrigues, Heidge Fukumasu, Jayme Augusto de Souza-Neto, José Salvatore Leister Patané, Luiz Alcantara, Luiz Lehmann Coutinho, Maria Carolina Elias, Maurício Lacerda Nogueira, Rafael dos Santos Bezerra, Raul Machado…	https://www.gisaid.org/	?	?	2021-12-17	?
hCoV-19/Brazil/SP-IB_143046/2021	Symptomatic	ncov	EPI_ISL_7808792	?	2021-11-29	South America	Brazil	Sao Paulo	Sao Paulo	South America	Brazil	Sao Paulo	genome	29886	Human	unknown	unknown	?	AY.43	GK	BIOFAST	Instituto Butantan	Dimas Tadeu Covas, Antonio Jorge Martins, Claudia Renata dos Santos Barros, David Schlesinger, Debora Botequio Moretti, Elaine Cristina Marqueze, Elaine Vieira Santos, Evandra Strazza Rodrigues, Heidge Fukumasu, Jayme Augusto de Souza-Neto, José Salvatore Leister Patané, Luiz Alcantara, Luiz Lehmann Coutinho, Maria Carolina Elias, Maurício Lacerda Nogueira, Rafael dos Santos Bezerra, Raul Machado…	https://www.gisaid.org/	?	?	2021-12-17	?
hCoV-19/Brazil/SP-IB_143047/2021	Symptomatic	ncov	EPI_ISL_7808793	?	2021-12-01	South America	Brazil	Sao Paulo	Sao Paulo	South America	Brazil	Sao Paulo	genome	29887	Human	unknown	unknown	?	AY.43	GK	BIOFAST	Instituto Butantan	Dimas Tadeu Covas, Antonio Jorge Martins, Claudia Renata dos Santos Barros, David Schlesinger, Debora Botequio Moretti, Elaine Cristina Marqueze, Elaine Vieira Santos, Evandra Strazza Rodrigues, Heidge Fukumasu, Jayme Augusto de Souza-Neto, José Salvatore Leister Patané, Luiz Alcantara, Luiz Lehmann Coutinho, Maria Carolina Elias, Maurício Lacerda Nogueira, Rafael dos Santos Bezerra, Raul Machado…	https://www.gisaid.org/	?	?	2021-12-17	?
hCoV-19/Brazil/SP-IB_143051/2021	Symptomatic	ncov	EPI_ISL_7808796	?	2021-12-01	South America	Brazil	Sao Paulo	Sao Paulo	South America	Brazil	Sao Paulo	genome	29873	Human	unknown	unknown	?	AY.43	GK	BIOFAST	Instituto Butantan	Dimas Tadeu Covas, Antonio Jorge Martins, Claudia Renata dos Santos Barros, David Schlesinger, Debora Botequio Moretti, Elaine Cristina Marqueze, Elaine Vieira Santos, Evandra Strazza Rodrigues, Heidge Fukumasu, Jayme Augusto de Souza-Neto, José Salvatore Leister Patané, Luiz Alcantara, Luiz Lehmann Coutinho, Maria Carolina Elias, Maurício Lacerda Nogueira, Rafael dos Santos Bezerra, Raul Machado…	https://www.gisaid.org/	?	?	2021-12-17	?
hCoV-19/Brazil/SP-IB_143443/2021	Symptomatic	ncov	EPI_ISL_7808916	?	2021-11-29	South America	Brazil	Sao Paulo	Sao Paulo	South America	Brazil	Sao Paulo	genome	29867	Human	unknown	unknown	?	AY.43	GK	INSIDE	Instituto Butantan	Dimas Tadeu Covas, Antonio Jorge Martins, Claudia Renata dos Santos Barros, David Schlesinger, Debora Botequio Moretti, Elaine Cristina Marqueze, Elaine Vieira Santos, Evandra Strazza Rodrigues, Heidge Fukumasu, Jayme Augusto de Souza-Neto, José Salvatore Leister Patané, Luiz Alcantara, Luiz Lehmann Coutinho, Maria Carolina Elias, Maurício Lacerda Nogueira, Rafael dos Santos Bezerra, Raul Machado…	https://www.gisaid.org/	?	?	2021-12-17	?
hCoV-19/Brazil/SP-IB_143444/2021	Symptomatic	ncov	EPI_ISL_7808917	?	2021-11-29	South America	Brazil	Sao Paulo	Sao Paulo	South America	Brazil	Sao Paulo	genome	29837	Human	unknown	unknown	?	AY.43	GK	INSIDE	Instituto Butantan	Dimas Tadeu Covas, Antonio Jorge Martins, Claudia Renata dos Santos Barros, David Schlesinger, Debora Botequio Moretti, Elaine Cristina Marqueze, Elaine Vieira Santos, Evandra Strazza Rodrigues, Heidge Fukumasu, Jayme Augusto de Souza-Neto, José Salvatore Leister Patané, Luiz Alcantara, Luiz Lehmann Coutinho, Maria Carolina Elias, Maurício Lacerda Nogueira, Rafael dos Santos Bezerra, Raul Machado…	https://www.gisaid.org/	?	?	2021-12-17	?
hCoV-19/Brazil/SP-IB_143445/2021	Symptomatic	ncov	EPI_ISL_7808918	?	2021-11-29	South America	Brazil	Sao Paulo	Sao Paulo	South America	Brazil	Sao Paulo	genome	29852	Human	unknown	unknown	?	AY.43	GK	INSIDE	Instituto Butantan	Dimas Tadeu Covas, Antonio Jorge Martins, Claudia Renata dos Santos Barros, David Schlesinger, Debora Botequio Moretti, Elaine Cristina Marqueze, Elaine Vieira Santos, Evandra Strazza Rodrigues, Heidge Fukumasu, Jayme Augusto de Souza-Neto, José Salvatore Leister Patané, Luiz Alcantara, Luiz Lehmann Coutinho, Maria Carolina Elias, Maurício Lacerda Nogueira, Rafael dos Santos Bezerra, Raul Machado…	https://www.gisaid.org/	?	?	2021-12-17	?
hCoV-19/Brazil/SP-IB_143446/2021	Symptomatic	ncov	EPI_ISL_7808919	?	2021-11-29	South America	Brazil	Sao Paulo	Sao Paulo	South America	Brazil	Sao Paulo	genome	29885	Human	unknown	unknown	?	AY.43	GK	INSIDE	Instituto Butantan	Dimas Tadeu Covas, Antonio Jorge Martins, Claudia Renata dos Santos Barros, David Schlesinger, Debora Botequio Moretti, Elaine Cristina Marqueze, Elaine Vieira Santos, Evandra Strazza Rodrigues, Heidge Fukumasu, Jayme Augusto de Souza-Neto, José Salvatore Leister Patané, Luiz Alcantara, Luiz Lehmann Coutinho, Maria Carolina Elias, Maurício Lacerda Nogueira, Rafael dos Santos Bezerra, Raul Machado…	https://www.gisaid.org/	?	?	2021-12-17	?
hCoV-19/Brazil/SP-IB_143448/2021	Symptomatic	ncov	EPI_ISL_7808920	?	2021-12-02	South America	Brazil	Sao Paulo	Sao Paulo	South America	Brazil	Sao Paulo	genome	29875	Human	unknown	unknown	?	AY.43	GK	INSIDE	Instituto Butantan	Dimas Tadeu Covas, Antonio Jorge Martins, Claudia Renata dos Santos Barros, David Schlesinger, Debora Botequio Moretti, Elaine Cristina Marqueze, Elaine Vieira Santos, Evandra Strazza Rodrigues, Heidge Fukumasu, Jayme Augusto de Souza-Neto, José Salvatore Leister Patané, Luiz Alcantara, Luiz Lehmann Coutinho, Maria Carolina Elias, Maurício Lacerda Nogueira, Rafael dos Santos Bezerra, Raul Machado…	https://www.gisaid.org/	?	?	2021-12-17	?
hCoV-19/Brazil/SP-IB_143451/2021	Symptomatic	ncov	EPI_ISL_7808921	?	2021-11-29	South America	Brazil	Sao Paulo	Sao Paulo	South America	Brazil	Sao Paulo	genome	29822	Human	unknown	unknown	?	AY.43	GK	INSIDE	Instituto Butantan	Dimas Tadeu Covas, Antonio Jorge Martins, Claudia Renata dos Santos Barros, David Schlesinger, Debora Botequio Moretti, Elaine Cristina Marqueze, Elaine Vieira Santos, Evandra Strazza Rodrigues, Heidge Fukumasu, Jayme Augusto de Souza-Neto, José Salvatore Leister Patané, Luiz Alcantara, Luiz Lehmann Coutinho, Maria Carolina Elias, Maurício Lacerda Nogueira, Rafael dos Santos Bezerra, Raul Machado…	https://www.gisaid.org/	?	?	2021-12-17	?
hCoV-19/Brazil/SP-IB_143452/2021	Symptomatic	ncov	EPI_ISL_7808922	?	2021-12-01	South America	Brazil	Sao Paulo	Sao Paulo	South America	Brazil	Sao Paulo	genome	29876	Human	unknown	unknown	?	AY.43	GK	INSIDE	Instituto Butantan	Dimas Tadeu Covas, Antonio Jorge Martins, Claudia Renata dos Santos Barros, David Schlesinger, Debora Botequio Moretti, Elaine Cristina Marqueze, Elaine Vieira Santos, Evandra Strazza Rodrigues, Heidge Fukumasu, Jayme Augusto de Souza-Neto, José Salvatore Leister Patané, Luiz Alcantara, Luiz Lehmann Coutinho, Maria Carolina Elias, Maurício Lacerda Nogueira, Rafael dos Santos Bezerra, Raul Machado…	https://www.gisaid.org/	?	?	2021-12-17	?
hCoV-19/Brazil/SP-IB_143453/2021	Symptomatic	ncov	EPI_ISL_7808923	?	2021-11-28	South America	Brazil	Sao Paulo	Sao Paulo	South America	Brazil	Sao Paulo	genome	29874	Human	unknown	unknown	?	AY.43	GK	INSIDE	Instituto Butantan	Dimas Tadeu Covas, Antonio Jorge Martins, Claudia Renata dos Santos Barros, David Schlesinger, Debora Botequio Moretti, Elaine Cristina Marqueze, Elaine Vieira Santos, Evandra Strazza Rodrigues, Heidge Fukumasu, Jayme Augusto de Souza-Neto, José Salvatore Leister Patané, Luiz Alcantara, Luiz Lehmann Coutinho, Maria Carolina Elias, Maurício Lacerda Nogueira, Rafael dos Santos Bezerra, Raul Machado…	https://www.gisaid.org/	?	?	2021-12-17	?
hCoV-19/Brazil/SP-IB_143454/2021	Symptomatic	ncov	EPI_ISL_7808924	?	2021-11-28	South America	Brazil	Sao Paulo	Sao Paulo	South America	Brazil	Sao Paulo	genome	29875	Human	unknown	unknown	?	AY.43	GK	INSIDE	Instituto Butantan	Dimas Tadeu Covas, Antonio Jorge Martins, Claudia Renata dos Santos Barros, David Schlesinger, Debora Botequio Moretti, Elaine Cristina Marqueze, Elaine Vieira Santos, Evandra Strazza Rodrigues, Heidge Fukumasu, Jayme Augusto de Souza-Neto, José Salvatore Leister Patané, Luiz Alcantara, Luiz Lehmann Coutinho, Maria Carolina Elias, Maurício Lacerda Nogueira, Rafael dos Santos Bezerra, Raul Machado…	https://www.gisaid.org/	?	?	2021-12-17	?
hCoV-19/Brazil/SP-IB_143458/2021	Symptomatic	ncov	EPI_ISL_7808928	?	2021-12-01	South America	Brazil	Sao Paulo	Sao Paulo	South America	Brazil	Sao Paulo	genome	29807	Human	unknown	unknown	?	AY.43	GK	INSIDE	Instituto Butantan	Dimas Tadeu Covas, Antonio Jorge Martins, Claudia Renata dos Santos Barros, David Schlesinger, Debora Botequio Moretti, Elaine Cristina Marqueze, Elaine Vieira Santos, Evandra Strazza Rodrigues, Heidge Fukumasu, Jayme Augusto de Souza-Neto, José Salvatore Leister Patané, Luiz Alcantara, Luiz Lehmann Coutinho, Maria Carolina Elias, Maurício Lacerda Nogueira, Rafael dos Santos Bezerra, Raul Machado…	https://www.gisaid.org/	?	?	2021-12-17	?
hCoV-19/Brazil/SP-IB_143461/2021	Symptomatic	ncov	EPI_ISL_7808931	?	2021-11-28	South America	Brazil	Sao Paulo	Sao Paulo	South America	Brazil	Sao Paulo	genome	29878	Human	unknown	unknown	?	AY.43	GK	INSIDE	Instituto Butantan	Dimas Tadeu Covas, Antonio Jorge Martins, Claudia Renata dos Santos Barros, David Schlesinger, Debora Botequio Moretti, Elaine Cristina Marqueze, Elaine Vieira Santos, Evandra Strazza Rodrigues, Heidge Fukumasu, Jayme Augusto de Souza-Neto, José Salvatore Leister Patané, Luiz Alcantara, Luiz Lehmann Coutinho, Maria Carolina Elias, Maurício Lacerda Nogueira, Rafael dos Santos Bezerra, Raul Machado…	https://www.gisaid.org/	?	?	2021-12-17	?
hCoV-19/Brazil/SP-IB_143464/2021	Symptomatic	ncov	EPI_ISL_7808932	?	2021-11-29	South America	Brazil	Sao Paulo	Sao Paulo	South America	Brazil	Sao Paulo	genome	29887	Human	unknown	unknown	?	AY.43	GK	INSIDE	Instituto Butantan	Dimas Tadeu Covas, Antonio Jorge Martins, Claudia Renata dos Santos Barros, David Schlesinger, Debora Botequio Moretti, Elaine Cristina Marqueze, Elaine Vieira Santos, Evandra Strazza Rodrigues, Heidge Fukumasu, Jayme Augusto de Souza-Neto, José Salvatore Leister Patané, Luiz Alcantara, Luiz Lehmann Coutinho, Maria Carolina Elias, Maurício Lacerda Nogueira, Rafael dos Santos Bezerra, Raul Machado…	https://www.gisaid.org/	?	?	2021-12-17	?
hCoV-19/Brazil/SP-IB_143466/2021	Symptomatic	ncov	EPI_ISL_7808933	?	2021-12-01	South America	Brazil	Sao Paulo	Sao Paulo	South America	Brazil	Sao Paulo	genome	29862	Human	unknown	unknown	?	AY.43	GK	INSIDE	Instituto Butantan	Dimas Tadeu Covas, Antonio Jorge Martins, Claudia Renata dos Santos Barros, David Schlesinger, Debora Botequio Moretti, Elaine Cristina Marqueze, Elaine Vieira Santos, Evandra Strazza Rodrigues, Heidge Fukumasu, Jayme Augusto de Souza-Neto, José Salvatore Leister Patané, Luiz Alcantara, Luiz Lehmann Coutinho, Maria Carolina Elias, Maurício Lacerda Nogueira, Rafael dos Santos Bezerra, Raul Machado…	https://www.gisaid.org/	?	?	2021-12-17	?
hCoV-19/Brazil/SP-IB_143467/2021	Symptomatic	ncov	EPI_ISL_7808934	?	2021-11-29	South America	Brazil	Sao Paulo	Sao Paulo	South America	Brazil	Sao Paulo	genome	29873	Human	unknown	unknown	?	AY.43	GK	INSIDE	Instituto Butantan	Dimas Tadeu Covas, Antonio Jorge Martins, Claudia Renata dos Santos Barros, David Schlesinger, Debora Botequio Moretti, Elaine Cristina Marqueze, Elaine Vieira Santos, Evandra Strazza Rodrigues, Heidge Fukumasu, Jayme Augusto de Souza-Neto, José Salvatore Leister Patané, Luiz Alcantara, Luiz Lehmann Coutinho, Maria Carolina Elias, Maurício Lacerda Nogueira, Rafael dos Santos Bezerra, Raul Machado…	https://www.gisaid.org/	?	?	2021-12-17	?
hCoV-19/Brazil/SP-IB_143468/2021	Symptomatic	ncov	EPI_ISL_7808935	?	2021-11-29	South America	Brazil	Sao Paulo	Sao Paulo	South America	Brazil	Sao Paulo	genome	29873	Human	unknown	unknown	?	AY.43	GK	INSIDE	Instituto Butantan	Dimas Tadeu Covas, Antonio Jorge Martins, Claudia Renata dos Santos Barros, David Schlesinger, Debora Botequio Moretti, Elaine Cristina Marqueze, Elaine Vieira Santos, Evandra Strazza Rodrigues, Heidge Fukumasu, Jayme Augusto de Souza-Neto, José Salvatore Leister Patané, Luiz Alcantara, Luiz Lehmann Coutinho, Maria Carolina Elias, Maurício Lacerda Nogueira, Rafael dos Santos Bezerra, Raul Machado…	https://www.gisaid.org/	?	?	2021-12-17	?
hCoV-19/Brazil/SP-IB_143469/2021	Symptomatic	ncov	EPI_ISL_7808936	?	2021-11-30	South America	Brazil	Sao Paulo	Sao Paulo	South America	Brazil	Sao Paulo	genome	29845	Human	unknown	unknown	?	AY.43	GK	FACULDADE DE MEDICINA ABC	Instituto Butantan	Dimas Tadeu Covas, Antonio Jorge Martins, Claudia Renata dos Santos Barros, David Schlesinger, Debora Botequio Moretti, Elaine Cristina Marqueze, Elaine Vieira Santos, Evandra Strazza Rodrigues, Heidge Fukumasu, Jayme Augusto de Souza-Neto, José Salvatore Leister Patané, Luiz Alcantara, Luiz Lehmann Coutinho, Maria Carolina Elias, Maurício Lacerda Nogueira, Rafael dos Santos Bezerra, Raul Machado…	https://www.gisaid.org/	?	?	2021-12-17	?
hCoV-19/Brazil/SP-IB_143470/2021	Symptomatic	ncov	EPI_ISL_7808937	?	2021-11-26	South America	Brazil	Sao Paulo	Sao Paulo	South America	Brazil	Sao Paulo	genome	29827	Human	unknown	unknown	?	AY.43	GK	FACULDADE DE MEDICINA ABC	Instituto Butantan	Dimas Tadeu Covas, Antonio Jorge Martins, Claudia Renata dos Santos Barros, David Schlesinger, Debora Botequio Moretti, Elaine Cristina Marqueze, Elaine Vieira Santos, Evandra Strazza Rodrigues, Heidge Fukumasu, Jayme Augusto de Souza-Neto, José Salvatore Leister Patané, Luiz Alcantara, Luiz Lehmann Coutinho, Maria Carolina Elias, Maurício Lacerda Nogueira, Rafael dos Santos Bezerra, Raul Machado…	https://www.gisaid.org/	?	?	2021-12-17	?
hCoV-19/Brazil/SP-IB_143471/2021	Symptomatic	ncov	EPI_ISL_7808938	?	2021-11-29	South America	Brazil	Sao Paulo	Sao Paulo	South America	Brazil	Sao Paulo	genome	29872	Human	unknown	unknown	?	AY.43	GK	AFIP	Instituto Butantan	Dimas Tadeu Covas, Antonio Jorge Martins, Claudia Renata dos Santos Barros, David Schlesinger, Debora Botequio Moretti, Elaine Cristina Marqueze, Elaine Vieira Santos, Evandra Strazza Rodrigues, Heidge Fukumasu, Jayme Augusto de Souza-Neto, José Salvatore Leister Patané, Luiz Alcantara, Luiz Lehmann Coutinho, Maria Carolina Elias, Maurício Lacerda Nogueira, Rafael dos Santos Bezerra, Raul Machado…	https://www.gisaid.org/	?	?	2021-12-17	?
hCoV-19/Brazil/SP-IB_143477/2021	Symptomatic	ncov	EPI_ISL_7808943	?	2021-11-29	South America	Brazil	Sao Paulo	Sao Paulo	South America	Brazil	Sao Paulo	genome	29826	Human	unknown	unknown	?	AY.43	GK	AFIP	Instituto Butantan	Dimas Tadeu Covas, Antonio Jorge Martins, Claudia Renata dos Santos Barros, David Schlesinger, Debora Botequio Moretti, Elaine Cristina Marqueze, Elaine Vieira Santos, Evandra Strazza Rodrigues, Heidge Fukumasu, Jayme Augusto de Souza-Neto, José Salvatore Leister Patané, Luiz Alcantara, Luiz Lehmann Coutinho, Maria Carolina Elias, Maurício Lacerda Nogueira, Rafael dos Santos Bezerra, Raul Machado…	https://www.gisaid.org/	?	?	2021-12-17	?
hCoV-19/Brazil/SP-IB_143483/2021	Symptomatic	ncov	EPI_ISL_7808945	?	2021-11-29	South America	Brazil	Sao Paulo	Sao Paulo	South America	Brazil	Sao Paulo	genome	29853	Human	unknown	unknown	?	AY.43	GK	AFIP	Instituto Butantan	Dimas Tadeu Covas, Antonio Jorge Martins, Claudia Renata dos Santos Barros, David Schlesinger, Debora Botequio Moretti, Elaine Cristina Marqueze, Elaine Vieira Santos, Evandra Strazza Rodrigues, Heidge Fukumasu, Jayme Augusto de Souza-Neto, José Salvatore Leister Patané, Luiz Alcantara, Luiz Lehmann Coutinho, Maria Carolina Elias, Maurício Lacerda Nogueira, Rafael dos Santos Bezerra, Raul Machado…	https://www.gisaid.org/	?	?	2021-12-17	?
hCoV-19/Brazil/SP-IB_143484/2021	Symptomatic	ncov	EPI_ISL_7808946	?	2021-11-29	South America	Brazil	Sao Paulo	Sao Paulo	South America	Brazil	Sao Paulo	genome	29855	Human	unknown	unknown	?	AY.43	GK	AFIP	Instituto Butantan	Dimas Tadeu Covas, Antonio Jorge Martins, Claudia Renata dos Santos Barros, David Schlesinger, Debora Botequio Moretti, Elaine Cristina Marqueze, Elaine Vieira Santos, Evandra Strazza Rodrigues, Heidge Fukumasu, Jayme Augusto de Souza-Neto, José Salvatore Leister Patané, Luiz Alcantara, Luiz Lehmann Coutinho, Maria Carolina Elias, Maurício Lacerda Nogueira, Rafael dos Santos Bezerra, Raul Machado…	https://www.gisaid.org/	?	?	2021-12-17	?
hCoV-19/Brazil/SP-IB_143465/2021	Symptomatic	ncov	EPI_ISL_7809033	?	2021-12-01	South America	Brazil	Sao Paulo	Sao Paulo	South America	Brazil	Sao Paulo	genome	29879	Human	unknown	unknown	?	AY.43	GK	INSIDE	Instituto Butantan	Dimas Tadeu Covas, Antonio Jorge Martins, Claudia Renata dos Santos Barros, David Schlesinger, Debora Botequio Moretti, Elaine Cristina Marqueze, Elaine Vieira Santos, Evandra Strazza Rodrigues, Heidge Fukumasu, Jayme Augusto de Souza-Neto, José Salvatore Leister Patané, Luiz Alcantara, Luiz Lehmann Coutinho, Maria Carolina Elias, Maurício Lacerda Nogueira, Rafael dos Santos Bezerra, Raul Machado…	https://www.gisaid.org/	?	?	2021-12-17	?
hCoV-19/Brazil/SP-IB_143480/2021	Symptomatic	ncov	EPI_ISL_7809038	?	2021-11-30	South America	Brazil	Sao Paulo	Sao Paulo	South America	Brazil	Sao Paulo	genome	29871	Human	unknown	unknown	?	AY.43	GK	AFIP	Instituto Butantan	Dimas Tadeu Covas, Antonio Jorge Martins, Claudia Renata dos Santos Barros, David Schlesinger, Debora Botequio Moretti, Elaine Cristina Marqueze, Elaine Vieira Santos, Evandra Strazza Rodrigues, Heidge Fukumasu, Jayme Augusto de Souza-Neto, José Salvatore Leister Patané, Luiz Alcantara, Luiz Lehmann Coutinho, Maria Carolina Elias, Maurício Lacerda Nogueira, Rafael dos Santos Bezerra, Raul Machado…	https://www.gisaid.org/	?	?	2021-12-17	?
hCoV-19/Brazil/SP-IB_143450/2021	Symptomatic	ncov	EPI_ISL_7809042	?	2021-11-30	South America	Brazil	Sao Paulo	Sao Paulo	South America	Brazil	Sao Paulo	genome	29862	Human	unknown	unknown	?	AY.43	GK	INSIDE	Instituto Butantan	Dimas Tadeu Covas, Antonio Jorge Martins, Claudia Renata dos Santos Barros, David Schlesinger, Debora Botequio Moretti, Elaine Cristina Marqueze, Elaine Vieira Santos, Evandra Strazza Rodrigues, Heidge Fukumasu, Jayme Augusto de Souza-Neto, José Salvatore Leister Patané, Luiz Alcantara, Luiz Lehmann Coutinho, Maria Carolina Elias, Maurício Lacerda Nogueira, Rafael dos Santos Bezerra, Raul Machado…	https://www.gisaid.org/	?	?	2021-12-17	?
hCoV-19/Brazil/SP-IB_143038/2021	Symptomatic	ncov	EPI_ISL_7809043	?	2021-12-01	South America	Brazil	Sao Paulo	Sao Paulo	South America	Brazil	Sao Paulo	genome	29823	Human	unknown	unknown	?	AY.43	GK	BIOFAST	Instituto Butantan	Dimas Tadeu Covas, Antonio Jorge Martins, Claudia Renata dos Santos Barros, David Schlesinger, Debora Botequio Moretti, Elaine Cristina Marqueze, Elaine Vieira Santos, Evandra Strazza Rodrigues, Heidge Fukumasu, Jayme Augusto de Souza-Neto, José Salvatore Leister Patané, Luiz Alcantara, Luiz Lehmann Coutinho, Maria Carolina Elias, Maurício Lacerda Nogueira, Rafael dos Santos Bezerra, Raul Machado…	https://www.gisaid.org/	?	?	2021-12-17	?
hCoV-19/Brazil/SP-IB_143462/2021	Symptomatic	ncov	EPI_ISL_7809044	?	2021-11-30	South America	Brazil	Sao Paulo	Sao Paulo	South America	Brazil	Sao Paulo	genome	29822	Human	unknown	unknown	?	AY.43	GK	INSIDE	Instituto Butantan	Dimas Tadeu Covas, Antonio Jorge Martins, Claudia Renata dos Santos Barros, David Schlesinger, Debora Botequio Moretti, Elaine Cristina Marqueze, Elaine Vieira Santos, Evandra Strazza Rodrigues, Heidge Fukumasu, Jayme Augusto de Souza-Neto, José Salvatore Leister Patané, Luiz Alcantara, Luiz Lehmann Coutinho, Maria Carolina Elias, Maurício Lacerda Nogueira, Rafael dos Santos Bezerra, Raul Machado…	https://www.gisaid.org/	?	?	2021-12-17	?
hCoV-19/Brazil/SP-IB_143449/2021	Symptomatic	ncov	EPI_ISL_7809303	?	2021-11-30	South America	Brazil	Sao Paulo	Sao Paulo	South America	Brazil	Sao Paulo	genome	29855	Human	unknown	unknown	?	AY.43	GK	INSIDE	Instituto Butantan	Dimas Tadeu Covas, Antonio Jorge Martins, Claudia Renata dos Santos Barros, David Schlesinger, Debora Botequio Moretti, Elaine Cristina Marqueze, Elaine Vieira Santos, Evandra Strazza Rodrigues, Heidge Fukumasu, Jayme Augusto de Souza-Neto, José Salvatore Leister Patané, Luiz Alcantara, Luiz Lehmann Coutinho, Maria Carolina Elias, Maurício Lacerda Nogueira, Rafael dos Santos Bezerra, Raul Machado…	https://www.gisaid.org/	?	?	2021-12-18	?
hCoV-19/Brazil/SP-IB_143481/2021	Symptomatic	ncov	EPI_ISL_7809305	?	2021-11-29	South America	Brazil	Sao Paulo	Sao Paulo	South America	Brazil	Sao Paulo	genome	29853	Human	unknown	unknown	?	AY.43	GK	AFIP	Instituto Butantan	Dimas Tadeu Covas, Antonio Jorge Martins, Claudia Renata dos Santos Barros, David Schlesinger, Debora Botequio Moretti, Elaine Cristina Marqueze, Elaine Vieira Santos, Evandra Strazza Rodrigues, Heidge Fukumasu, Jayme Augusto de Souza-Neto, José Salvatore Leister Patané, Luiz Alcantara, Luiz Lehmann Coutinho, Maria Carolina Elias, Maurício Lacerda Nogueira, Rafael dos Santos Bezerra, Raul Machado…	https://www.gisaid.org/	?	?	2021-12-18	?
hCoV-19/Brazil/SP-IB_143050/2021	Symptomatic	ncov	EPI_ISL_7809306	?	2021-12-01	South America	Brazil	Sao Paulo	Sao Paulo	South America	Brazil	Sao Paulo	genome	29853	Human	unknown	unknown	?	AY.43	GK	BIOFAST	Instituto Butantan	Dimas Tadeu Covas, Antonio Jorge Martins, Claudia Renata dos Santos Barros, David Schlesinger, Debora Botequio Moretti, Elaine Cristina Marqueze, Elaine Vieira Santos, Evandra Strazza Rodrigues, Heidge Fukumasu, Jayme Augusto de Souza-Neto, José Salvatore Leister Patané, Luiz Alcantara, Luiz Lehmann Coutinho, Maria Carolina Elias, Maurício Lacerda Nogueira, Rafael dos Santos Bezerra, Raul Machado…	https://www.gisaid.org/	?	?	2021-12-18	?
hCoV-19/Brazil/SP-IB_143052/2021	Symptomatic	ncov	EPI_ISL_7809307	?	2021-11-30	South America	Brazil	Sao Paulo	Sao Paulo	South America	Brazil	Sao Paulo	genome	29854	Human	unknown	unknown	?	AY.43	GK	BIOFAST	Instituto Butantan	Dimas Tadeu Covas, Antonio Jorge Martins, Claudia Renata dos Santos Barros, David Schlesinger, Debora Botequio Moretti, Elaine Cristina Marqueze, Elaine Vieira Santos, Evandra Strazza Rodrigues, Heidge Fukumasu, Jayme Augusto de Souza-Neto, José Salvatore Leister Patané, Luiz Alcantara, Luiz Lehmann Coutinho, Maria Carolina Elias, Maurício Lacerda Nogueira, Rafael dos Santos Bezerra, Raul Machado…	https://www.gisaid.org/	?	?	2021-12-18	?
hCoV-19/Brazil/SP-IB_143474/2021	Symptomatic	ncov	EPI_ISL_7809311	?	2021-11-29	South America	Brazil	Sao Paulo	Sao Paulo	South America	Brazil	Sao Paulo	genome	29856	Human	unknown	unknown	?	AY.43	GK	AFIP	Instituto Butantan	Dimas Tadeu Covas, Antonio Jorge Martins, Claudia Renata dos Santos Barros, David Schlesinger, Debora Botequio Moretti, Elaine Cristina Marqueze, Elaine Vieira Santos, Evandra Strazza Rodrigues, Heidge Fukumasu, Jayme Augusto de Souza-Neto, José Salvatore Leister Patané, Luiz Alcantara, Luiz Lehmann Coutinho, Maria Carolina Elias, Maurício Lacerda Nogueira, Rafael dos Santos Bezerra, Raul Machado…	https://www.gisaid.org/	?	?	2021-12-18	?
hCoV-19/Brazil/SP-IB_143479/2021	Symptomatic	ncov	EPI_ISL_7809313	?	2021-11-30	South America	Brazil	Sao Paulo	Sao Paulo	South America	Brazil	Sao Paulo	genome	29866	Human	unknown	unknown	?	AY.43	GK	AFIP	Instituto Butantan	Dimas Tadeu Covas, Antonio Jorge Martins, Claudia Renata dos Santos Barros, David Schlesinger, Debora Botequio Moretti, Elaine Cristina Marqueze, Elaine Vieira Santos, Evandra Strazza Rodrigues, Heidge Fukumasu, Jayme Augusto de Souza-Neto, José Salvatore Leister Patané, Luiz Alcantara, Luiz Lehmann Coutinho, Maria Carolina Elias, Maurício Lacerda Nogueira, Rafael dos Santos Bezerra, Raul Machado…	https://www.gisaid.org/	?	?	2021-12-18	?
hCoV-19/Brazil/SP-IB_143463/2021	Symptomatic	ncov	EPI_ISL_7809318	?	2021-12-01	South America	Brazil	Sao Paulo	Sao Paulo	South America	Brazil	Sao Paulo	genome	29803	Human	unknown	unknown	?	AY.43	GK	INSIDE	Instituto Butantan	Dimas Tadeu Covas, Antonio Jorge Martins, Claudia Renata dos Santos Barros, David Schlesinger, Debora Botequio Moretti, Elaine Cristina Marqueze, Elaine Vieira Santos, Evandra Strazza Rodrigues, Heidge Fukumasu, Jayme Augusto de Souza-Neto, José Salvatore Leister Patané, Luiz Alcantara, Luiz Lehmann Coutinho, Maria Carolina Elias, Maurício Lacerda Nogueira, Rafael dos Santos Bezerra, Raul Machado…	https://www.gisaid.org/	?	?	2021-12-18	?
hCoV-19/Brazil/SP-IB_143447/2021	Symptomatic	ncov	EPI_ISL_7809325	?	2021-11-30	South America	Brazil	Sao Paulo	Sao Paulo	South America	Brazil	Sao Paulo	genome	29881	Human	unknown	unknown	?	AY.43	GK	INSIDE	Instituto Butantan	Dimas Tadeu Covas, Antonio Jorge Martins, Claudia Renata dos Santos Barros, David Schlesinger, Debora Botequio Moretti, Elaine Cristina Marqueze, Elaine Vieira Santos, Evandra Strazza Rodrigues, Heidge Fukumasu, Jayme Augusto de Souza-Neto, José Salvatore Leister Patané, Luiz Alcantara, Luiz Lehmann Coutinho, Maria Carolina Elias, Maurício Lacerda Nogueira, Rafael dos Santos Bezerra, Raul Machado…	https://www.gisaid.org/	?	?	2021-12-18	?
hCoV-19/Brazil/SP-IB_143030/2021	Symptomatic	ncov	EPI_ISL_7809332	?	2021-12-02	South America	Brazil	Sao Paulo	Sao Paulo	South America	Brazil	Sao Paulo	genome	29852	Human	unknown	unknown	?	AY.43	GK	UPA CAMPO LIMPO	Instituto Butantan	Dimas Tadeu Covas, Antonio Jorge Martins, Claudia Renata dos Santos Barros, David Schlesinger, Debora Botequio Moretti, Elaine Cristina Marqueze, Elaine Vieira Santos, Evandra Strazza Rodrigues, Heidge Fukumasu, Jayme Augusto de Souza-Neto, José Salvatore Leister Patané, Luiz Alcantara, Luiz Lehmann Coutinho, Maria Carolina Elias, Maurício Lacerda Nogueira, Rafael dos Santos Bezerra, Raul Machado…	https://www.gisaid.org/	?	?	2021-12-18	?
hCoV-19/Brazil/SP-IB_143442/2021	Symptomatic	ncov	EPI_ISL_7809339	?	2021-11-30	South America	Brazil	Sao Paulo	Sao Paulo	South America	Brazil	Sao Paulo	genome	29855	Human	unknown	unknown	?	AY.43	GK	INSIDE	Instituto Butantan	Dimas Tadeu Covas, Antonio Jorge Martins, Claudia Renata dos Santos Barros, David Schlesinger, Debora Botequio Moretti, Elaine Cristina Marqueze, Elaine Vieira Santos, Evandra Strazza Rodrigues, Heidge Fukumasu, Jayme Augusto de Souza-Neto, José Salvatore Leister Patané, Luiz Alcantara, Luiz Lehmann Coutinho, Maria Carolina Elias, Maurício Lacerda Nogueira, Rafael dos Santos Bezerra, Raul Machado…	https://www.gisaid.org/	?	?	2021-12-18	?
hCoV-19/Brazil/SP-IB_143482/2021	Symptomatic	ncov	EPI_ISL_7809341	?	2021-11-29	South America	Brazil	Sao Paulo	Sao Paulo	South America	Brazil	Sao Paulo	genome	29855	Human	unknown	unknown	?	AY.43	GK	AFIP	Instituto Butantan	Dimas Tadeu Covas, Antonio Jorge Martins, Claudia Renata dos Santos Barros, David Schlesinger, Debora Botequio Moretti, Elaine Cristina Marqueze, Elaine Vieira Santos, Evandra Strazza Rodrigues, Heidge Fukumasu, Jayme Augusto de Souza-Neto, José Salvatore Leister Patané, Luiz Alcantara, Luiz Lehmann Coutinho, Maria Carolina Elias, Maurício Lacerda Nogueira, Rafael dos Santos Bezerra, Raul Machado…	https://www.gisaid.org/	?	?	2021-12-18	?
hCoV-19/Brazil/SP-IB_143757/2021	Symptomatic	ncov	EPI_ISL_8013991	?	2021-12-06	South America	Brazil	Sao Paulo	Sao Paulo	South America	Brazil	Sao Paulo	genome	29790	Human	unknown	unknown	?	AY.43	GK	FACULDADE DE MEDICINA ABC	Instituto Butantan	Dimas Tadeu Covas, Antonio Jorge Martins, Claudia Renata dos Santos Barros, David Schlesinger, Debora Botequio Moretti, Elaine Cristina Marqueze, Elaine Vieira Santos, Evandra Strazza Rodrigues, Heidge Fukumasu, Jayme Augusto de Souza-Neto, José Salvatore Leister Patané, Luiz Alcantara, Luiz Lehmann Coutinho, Maria Carolina Elias, Maurício Lacerda Nogueira, Rafael dos Santos Bezerra, Raul Machado…	https://www.gisaid.org/	?	?	2021-12-23	?
hCoV-19/Brazil/SP-IB_143760/2021	Symptomatic	ncov	EPI_ISL_8013994	?	2021-12-06	South America	Brazil	Sao Paulo	Sao Paulo	South America	Brazil	Sao Paulo	genome	29836	Human	unknown	unknown	?	AY.43	GK	BIOFAST	Instituto Butantan	Dimas Tadeu Covas, Antonio Jorge Martins, Claudia Renata dos Santos Barros, David Schlesinger, Debora Botequio Moretti, Elaine Cristina Marqueze, Elaine Vieira Santos, Evandra Strazza Rodrigues, Heidge Fukumasu, Jayme Augusto de Souza-Neto, José Salvatore Leister Patané, Luiz Alcantara, Luiz Lehmann Coutinho, Maria Carolina Elias, Maurício Lacerda Nogueira, Rafael dos Santos Bezerra, Raul Machado…	https://www.gisaid.org/	?	?	2021-12-23	?
hCoV-19/Brazil/SP-IB_143762/2021	Symptomatic	ncov	EPI_ISL_8013996	?	2021-12-06	South America	Brazil	Sao Paulo	Sao Paulo	South America	Brazil	Sao Paulo	genome	29824	Human	unknown	unknown	?	AY.43	GK	BIOFAST	Instituto Butantan	Dimas Tadeu Covas, Antonio Jorge Martins, Claudia Renata dos Santos Barros, David Schlesinger, Debora Botequio Moretti, Elaine Cristina Marqueze, Elaine Vieira Santos, Evandra Strazza Rodrigues, Heidge Fukumasu, Jayme Augusto de Souza-Neto, José Salvatore Leister Patané, Luiz Alcantara, Luiz Lehmann Coutinho, Maria Carolina Elias, Maurício Lacerda Nogueira, Rafael dos Santos Bezerra, Raul Machado…	https://www.gisaid.org/	?	?	2021-12-23	?
hCoV-19/Brazil/SP-IB_143763/2021	Symptomatic	ncov	EPI_ISL_8013997	?	2021-12-06	South America	Brazil	Sao Paulo	Sao Paulo	South America	Brazil	Sao Paulo	genome	29842	Human	unknown	unknown	?	AY.43	GK	BIOFAST	Instituto Butantan	Dimas Tadeu Covas, Antonio Jorge Martins, Claudia Renata dos Santos Barros, David Schlesinger, Debora Botequio Moretti, Elaine Cristina Marqueze, Elaine Vieira Santos, Evandra Strazza Rodrigues, Heidge Fukumasu, Jayme Augusto de Souza-Neto, José Salvatore Leister Patané, Luiz Alcantara, Luiz Lehmann Coutinho, Maria Carolina Elias, Maurício Lacerda Nogueira, Rafael dos Santos Bezerra, Raul Machado…	https://www.gisaid.org/	?	?	2021-12-23	?
hCoV-19/Brazil/SP-IB_143764/2021	Symptomatic	ncov	EPI_ISL_8013998	?	2021-12-06	South America	Brazil	Sao Paulo	Sao Paulo	South America	Brazil	Sao Paulo	genome	29824	Human	unknown	unknown	?	AY.43	GK	BIOFAST	Instituto Butantan	Dimas Tadeu Covas, Antonio Jorge Martins, Claudia Renata dos Santos Barros, David Schlesinger, Debora Botequio Moretti, Elaine Cristina Marqueze, Elaine Vieira Santos, Evandra Strazza Rodrigues, Heidge Fukumasu, Jayme Augusto de Souza-Neto, José Salvatore Leister Patané, Luiz Alcantara, Luiz Lehmann Coutinho, Maria Carolina Elias, Maurício Lacerda Nogueira, Rafael dos Santos Bezerra, Raul Machado…	https://www.gisaid.org/	?	?	2021-12-23	?
hCoV-19/Brazil/SP-IB_143765/2021	Symptomatic	ncov	EPI_ISL_8013999	?	2021-12-06	South America	Brazil	Sao Paulo	Sao Paulo	South America	Brazil	Sao Paulo	genome	29810	Human	unknown	unknown	?	AY.43	GK	BIOFAST	Instituto Butantan	Dimas Tadeu Covas, Antonio Jorge Martins, Claudia Renata dos Santos Barros, David Schlesinger, Debora Botequio Moretti, Elaine Cristina Marqueze, Elaine Vieira Santos, Evandra Strazza Rodrigues, Heidge Fukumasu, Jayme Augusto de Souza-Neto, José Salvatore Leister Patané, Luiz Alcantara, Luiz Lehmann Coutinho, Maria Carolina Elias, Maurício Lacerda Nogueira, Rafael dos Santos Bezerra, Raul Machado…	https://www.gisaid.org/	?	?	2021-12-23	?
hCoV-19/Brazil/SP-IB_143772/2021	Symptomatic	ncov	EPI_ISL_8014006	?	2021-12-06	South America	Brazil	Sao Paulo	Sao Paulo	South America	Brazil	Sao Paulo	genome	29845	Human	unknown	unknown	?	AY.43	GK	INSIDE	Instituto Butantan	Dimas Tadeu Covas, Antonio Jorge Martins, Claudia Renata dos Santos Barros, David Schlesinger, Debora Botequio Moretti, Elaine Cristina Marqueze, Elaine Vieira Santos, Evandra Strazza Rodrigues, Heidge Fukumasu, Jayme Augusto de Souza-Neto, José Salvatore Leister Patané, Luiz Alcantara, Luiz Lehmann Coutinho, Maria Carolina Elias, Maurício Lacerda Nogueira, Rafael dos Santos Bezerra, Raul Machado…	https://www.gisaid.org/	?	?	2021-12-23	?
hCoV-19/Brazil/SP-IB_143773/2021	Symptomatic	ncov	EPI_ISL_8014007	?	2021-12-06	South America	Brazil	Sao Paulo	Sao Paulo	South America	Brazil	Sao Paulo	genome	29803	Human	unknown	unknown	?	AY.43	GK	INSIDE	Instituto Butantan	Dimas Tadeu Covas, Antonio Jorge Martins, Claudia Renata dos Santos Barros, David Schlesinger, Debora Botequio Moretti, Elaine Cristina Marqueze, Elaine Vieira Santos, Evandra Strazza Rodrigues, Heidge Fukumasu, Jayme Augusto de Souza-Neto, José Salvatore Leister Patané, Luiz Alcantara, Luiz Lehmann Coutinho, Maria Carolina Elias, Maurício Lacerda Nogueira, Rafael dos Santos Bezerra, Raul Machado…	https://www.gisaid.org/	?	?	2021-12-23	?
hCoV-19/Brazil/SP-IB_144096/2021	Symptomatic	ncov	EPI_ISL_8014077	?	2021-12-06	South America	Brazil	Sao Paulo	Sao Paulo	South America	Brazil	Sao Paulo	genome	29877	Human	unknown	unknown	?	AY.43	GK	INSIDE	Instituto Butantan	Dimas Tadeu Covas, Antonio Jorge Martins, Claudia Renata dos Santos Barros, David Schlesinger, Debora Botequio Moretti, Elaine Cristina Marqueze, Elaine Vieira Santos, Evandra Strazza Rodrigues, Heidge Fukumasu, Jayme Augusto de Souza-Neto, José Salvatore Leister Patané, Luiz Alcantara, Luiz Lehmann Coutinho, Maria Carolina Elias, Maurício Lacerda Nogueira, Rafael dos Santos Bezerra, Raul Machado…	https://www.gisaid.org/	?	?	2021-12-23	?
hCoV-19/Brazil/SP-IB_144101/2021	Symptomatic	ncov	EPI_ISL_8014082	?	2021-12-06	South America	Brazil	Sao Paulo	Sao Paulo	South America	Brazil	Sao Paulo	genome	29881	Human	unknown	unknown	?	AY.43	GK	INSIDE	Instituto Butantan	Dimas Tadeu Covas, Antonio Jorge Martins, Claudia Renata dos Santos Barros, David Schlesinger, Debora Botequio Moretti, Elaine Cristina Marqueze, Elaine Vieira Santos, Evandra Strazza Rodrigues, Heidge Fukumasu, Jayme Augusto de Souza-Neto, José Salvatore Leister Patané, Luiz Alcantara, Luiz Lehmann Coutinho, Maria Carolina Elias, Maurício Lacerda Nogueira, Rafael dos Santos Bezerra, Raul Machado…	https://www.gisaid.org/	?	?	2021-12-23	?
hCoV-19/Brazil/SP-IB_143071/2021	Symptomatic	ncov	EPI_ISL_7808810	?	2021-11-29	South America	Brazil	Sao Paulo	Sao Paulo	South America	Brazil	Sao Paulo	genome	29881	Human	unknown	unknown	?	AY.43.1	GK	BIOFAST	Instituto Butantan	Dimas Tadeu Covas, Antonio Jorge Martins, Claudia Renata dos Santos Barros, David Schlesinger, Debora Botequio Moretti, Elaine Cristina Marqueze, Elaine Vieira Santos, Evandra Strazza Rodrigues, Heidge Fukumasu, Jayme Augusto de Souza-Neto, José Salvatore Leister Patané, Luiz Alcantara, Luiz Lehmann Coutinho, Maria Carolina Elias, Maurício Lacerda Nogueira, Rafael dos Santos Bezerra, Raul Machado…	https://www.gisaid.org/	?	?	2021-12-17	?
hCoV-19/Brazil/SP-IB_143072/2021	Symptomatic	ncov	EPI_ISL_7808811	?	2021-11-30	South America	Brazil	Sao Paulo	Sao Paulo	South America	Brazil	Sao Paulo	genome	29855	Human	unknown	unknown	?	AY.43.1	GK	BIOFAST	Instituto Butantan	Dimas Tadeu Covas, Antonio Jorge Martins, Claudia Renata dos Santos Barros, David Schlesinger, Debora Botequio Moretti, Elaine Cristina Marqueze, Elaine Vieira Santos, Evandra Strazza Rodrigues, Heidge Fukumasu, Jayme Augusto de Souza-Neto, José Salvatore Leister Patané, Luiz Alcantara, Luiz Lehmann Coutinho, Maria Carolina Elias, Maurício Lacerda Nogueira, Rafael dos Santos Bezerra, Raul Machado…	https://www.gisaid.org/	?	?	2021-12-17	?
hCoV-19/Brazil/SP-IB_143073/2021	Symptomatic	ncov	EPI_ISL_7808812	?	2021-11-30	South America	Brazil	Sao Paulo	Sao Paulo	South America	Brazil	Sao Paulo	genome	29888	Human	unknown	unknown	?	AY.43.1	GK	BIOFAST	Instituto Butantan	Dimas Tadeu Covas, Antonio Jorge Martins, Claudia Renata dos Santos Barros, David Schlesinger, Debora Botequio Moretti, Elaine Cristina Marqueze, Elaine Vieira Santos, Evandra Strazza Rodrigues, Heidge Fukumasu, Jayme Augusto de Souza-Neto, José Salvatore Leister Patané, Luiz Alcantara, Luiz Lehmann Coutinho, Maria Carolina Elias, Maurício Lacerda Nogueira, Rafael dos Santos Bezerra, Raul Machado…	https://www.gisaid.org/	?	?	2021-12-17	?
hCoV-19/Brazil/SP-IB_143074/2021	Symptomatic	ncov	EPI_ISL_7808813	?	2021-11-30	South America	Brazil	Sao Paulo	Sao Paulo	South America	Brazil	Sao Paulo	genome	29886	Human	unknown	unknown	?	AY.43.1	GK	BIOFAST	Instituto Butantan	Dimas Tadeu Covas, Antonio Jorge Martins, Claudia Renata dos Santos Barros, David Schlesinger, Debora Botequio Moretti, Elaine Cristina Marqueze, Elaine Vieira Santos, Evandra Strazza Rodrigues, Heidge Fukumasu, Jayme Augusto de Souza-Neto, José Salvatore Leister Patané, Luiz Alcantara, Luiz Lehmann Coutinho, Maria Carolina Elias, Maurício Lacerda Nogueira, Rafael dos Santos Bezerra, Raul Machado…	https://www.gisaid.org/	?	?	2021-12-17	?
hCoV-19/Brazil/SP-IB_143075/2021	Symptomatic	ncov	EPI_ISL_7808814	?	2021-11-30	South America	Brazil	Sao Paulo	Sao Paulo	South America	Brazil	Sao Paulo	genome	29887	Human	unknown	unknown	?	AY.43.1	GK	BIOFAST	Instituto Butantan	Dimas Tadeu Covas, Antonio Jorge Martins, Claudia Renata dos Santos Barros, David Schlesinger, Debora Botequio Moretti, Elaine Cristina Marqueze, Elaine Vieira Santos, Evandra Strazza Rodrigues, Heidge Fukumasu, Jayme Augusto de Souza-Neto, José Salvatore Leister Patané, Luiz Alcantara, Luiz Lehmann Coutinho, Maria Carolina Elias, Maurício Lacerda Nogueira, Rafael dos Santos Bezerra, Raul Machado…	https://www.gisaid.org/	?	?	2021-12-17	?
hCoV-19/Brazil/SP-IB_143494/2021	Symptomatic	ncov	EPI_ISL_7808953	?	2021-11-30	South America	Brazil	Sao Paulo	Sao Paulo	South America	Brazil	Sao Paulo	genome	29877	Human	unknown	unknown	?	AY.43.1	GK	INSIDE	Instituto Butantan	Dimas Tadeu Covas, Antonio Jorge Martins, Claudia Renata dos Santos Barros, David Schlesinger, Debora Botequio Moretti, Elaine Cristina Marqueze, Elaine Vieira Santos, Evandra Strazza Rodrigues, Heidge Fukumasu, Jayme Augusto de Souza-Neto, José Salvatore Leister Patané, Luiz Alcantara, Luiz Lehmann Coutinho, Maria Carolina Elias, Maurício Lacerda Nogueira, Rafael dos Santos Bezerra, Raul Machado…	https://www.gisaid.org/	?	?	2021-12-17	?
hCoV-19/Brazil/SP-IB_143495/2021	Symptomatic	ncov	EPI_ISL_7808954	?	2021-11-30	South America	Brazil	Sao Paulo	Sao Paulo	South America	Brazil	Sao Paulo	genome	29885	Human	unknown	unknown	?	AY.43.1	GK	INSIDE	Instituto Butantan	Dimas Tadeu Covas, Antonio Jorge Martins, Claudia Renata dos Santos Barros, David Schlesinger, Debora Botequio Moretti, Elaine Cristina Marqueze, Elaine Vieira Santos, Evandra Strazza Rodrigues, Heidge Fukumasu, Jayme Augusto de Souza-Neto, José Salvatore Leister Patané, Luiz Alcantara, Luiz Lehmann Coutinho, Maria Carolina Elias, Maurício Lacerda Nogueira, Rafael dos Santos Bezerra, Raul Machado…	https://www.gisaid.org/	?	?	2021-12-17	?
hCoV-19/Brazil/SP-IB_143496/2021	Symptomatic	ncov	EPI_ISL_7808955	?	2021-11-29	South America	Brazil	Sao Paulo	Sao Paulo	South America	Brazil	Sao Paulo	genome	29874	Human	unknown	unknown	?	AY.43.1	GK	INSIDE	Instituto Butantan	Dimas Tadeu Covas, Antonio Jorge Martins, Claudia Renata dos Santos Barros, David Schlesinger, Debora Botequio Moretti, Elaine Cristina Marqueze, Elaine Vieira Santos, Evandra Strazza Rodrigues, Heidge Fukumasu, Jayme Augusto de Souza-Neto, José Salvatore Leister Patané, Luiz Alcantara, Luiz Lehmann Coutinho, Maria Carolina Elias, Maurício Lacerda Nogueira, Rafael dos Santos Bezerra, Raul Machado…	https://www.gisaid.org/	?	?	2021-12-17	?
hCoV-19/Brazil/SP-IB_143497/2021	Symptomatic	ncov	EPI_ISL_7808956	?	2021-11-29	South America	Brazil	Sao Paulo	Sao Paulo	South America	Brazil	Sao Paulo	genome	29857	Human	unknown	unknown	?	AY.43.1	GK	INSIDE	Instituto Butantan	Dimas Tadeu Covas, Antonio Jorge Martins, Claudia Renata dos Santos Barros, David Schlesinger, Debora Botequio Moretti, Elaine Cristina Marqueze, Elaine Vieira Santos, Evandra Strazza Rodrigues, Heidge Fukumasu, Jayme Augusto de Souza-Neto, José Salvatore Leister Patané, Luiz Alcantara, Luiz Lehmann Coutinho, Maria Carolina Elias, Maurício Lacerda Nogueira, Rafael dos Santos Bezerra, Raul Machado…	https://www.gisaid.org/	?	?	2021-12-17	?
hCoV-19/Brazil/SP-IB_143498/2021	Symptomatic	ncov	EPI_ISL_7808957	?	2021-12-01	South America	Brazil	Sao Paulo	Sao Paulo	South America	Brazil	Sao Paulo	genome	29856	Human	unknown	unknown	?	AY.43.1	GK	INSIDE	Instituto Butantan	Dimas Tadeu Covas, Antonio Jorge Martins, Claudia Renata dos Santos Barros, David Schlesinger, Debora Botequio Moretti, Elaine Cristina Marqueze, Elaine Vieira Santos, Evandra Strazza Rodrigues, Heidge Fukumasu, Jayme Augusto de Souza-Neto, José Salvatore Leister Patané, Luiz Alcantara, Luiz Lehmann Coutinho, Maria Carolina Elias, Maurício Lacerda Nogueira, Rafael dos Santos Bezerra, Raul Machado…	https://www.gisaid.org/	?	?	2021-12-17	?
hCoV-19/Brazil/SP-IB_143499/2021	Symptomatic	ncov	EPI_ISL_7808958	?	2021-11-29	South America	Brazil	Sao Paulo	Sao Paulo	South America	Brazil	Sao Paulo	genome	29853	Human	unknown	unknown	?	AY.43.1	GK	INSIDE	Instituto Butantan	Dimas Tadeu Covas, Antonio Jorge Martins, Claudia Renata dos Santos Barros, David Schlesinger, Debora Botequio Moretti, Elaine Cristina Marqueze, Elaine Vieira Santos, Evandra Strazza Rodrigues, Heidge Fukumasu, Jayme Augusto de Souza-Neto, José Salvatore Leister Patané, Luiz Alcantara, Luiz Lehmann Coutinho, Maria Carolina Elias, Maurício Lacerda Nogueira, Rafael dos Santos Bezerra, Raul Machado…	https://www.gisaid.org/	?	?	2021-12-17	?
hCoV-19/Brazil/SP-IB_143500/2021	Symptomatic	ncov	EPI_ISL_7808959	?	2021-12-01	South America	Brazil	Sao Paulo	Sao Paulo	South America	Brazil	Sao Paulo	genome	29812	Human	unknown	unknown	?	AY.43.1	GK	INSIDE	Instituto Butantan	Dimas Tadeu Covas, Antonio Jorge Martins, Claudia Renata dos Santos Barros, David Schlesinger, Debora Botequio Moretti, Elaine Cristina Marqueze, Elaine Vieira Santos, Evandra Strazza Rodrigues, Heidge Fukumasu, Jayme Augusto de Souza-Neto, José Salvatore Leister Patané, Luiz Alcantara, Luiz Lehmann Coutinho, Maria Carolina Elias, Maurício Lacerda Nogueira, Rafael dos Santos Bezerra, Raul Machado…	https://www.gisaid.org/	?	?	2021-12-17	?
hCoV-19/Brazil/SP-IB_143502/2021	Symptomatic	ncov	EPI_ISL_7808960	?	2021-11-30	South America	Brazil	Sao Paulo	Sao Paulo	South America	Brazil	Sao Paulo	genome	29853	Human	unknown	unknown	?	AY.43.1	GK	INSIDE	Instituto Butantan	Dimas Tadeu Covas, Antonio Jorge Martins, Claudia Renata dos Santos Barros, David Schlesinger, Debora Botequio Moretti, Elaine Cristina Marqueze, Elaine Vieira Santos, Evandra Strazza Rodrigues, Heidge Fukumasu, Jayme Augusto de Souza-Neto, José Salvatore Leister Patané, Luiz Alcantara, Luiz Lehmann Coutinho, Maria Carolina Elias, Maurício Lacerda Nogueira, Rafael dos Santos Bezerra, Raul Machado…	https://www.gisaid.org/	?	?	2021-12-17	?
hCoV-19/Brazil/SP-IB_143503/2021	Symptomatic	ncov	EPI_ISL_7808961	?	2021-11-29	South America	Brazil	Sao Paulo	Sao Paulo	South America	Brazil	Sao Paulo	genome	29885	Human	unknown	unknown	?	AY.43.1	GK	INSIDE	Instituto Butantan	Dimas Tadeu Covas, Antonio Jorge Martins, Claudia Renata dos Santos Barros, David Schlesinger, Debora Botequio Moretti, Elaine Cristina Marqueze, Elaine Vieira Santos, Evandra Strazza Rodrigues, Heidge Fukumasu, Jayme Augusto de Souza-Neto, José Salvatore Leister Patané, Luiz Alcantara, Luiz Lehmann Coutinho, Maria Carolina Elias, Maurício Lacerda Nogueira, Rafael dos Santos Bezerra, Raul Machado…	https://www.gisaid.org/	?	?	2021-12-17	?
hCoV-19/Brazil/SP-IB_143504/2021	Symptomatic	ncov	EPI_ISL_7808962	?	2021-11-30	South America	Brazil	Sao Paulo	Sao Paulo	South America	Brazil	Sao Paulo	genome	29879	Human	unknown	unknown	?	AY.43.1	GK	INSIDE	Instituto Butantan	Dimas Tadeu Covas, Antonio Jorge Martins, Claudia Renata dos Santos Barros, David Schlesinger, Debora Botequio Moretti, Elaine Cristina Marqueze, Elaine Vieira Santos, Evandra Strazza Rodrigues, Heidge Fukumasu, Jayme Augusto de Souza-Neto, José Salvatore Leister Patané, Luiz Alcantara, Luiz Lehmann Coutinho, Maria Carolina Elias, Maurício Lacerda Nogueira, Rafael dos Santos Bezerra, Raul Machado…	https://www.gisaid.org/	?	?	2021-12-17	?
hCoV-19/Brazil/SP-IB_143505/2021	Symptomatic	ncov	EPI_ISL_7808963	?	2021-11-30	South America	Brazil	Sao Paulo	Sao Paulo	South America	Brazil	Sao Paulo	genome	29841	Human	unknown	unknown	?	AY.43.1	GK	INSIDE	Instituto Butantan	Dimas Tadeu Covas, Antonio Jorge Martins, Claudia Renata dos Santos Barros, David Schlesinger, Debora Botequio Moretti, Elaine Cristina Marqueze, Elaine Vieira Santos, Evandra Strazza Rodrigues, Heidge Fukumasu, Jayme Augusto de Souza-Neto, José Salvatore Leister Patané, Luiz Alcantara, Luiz Lehmann Coutinho, Maria Carolina Elias, Maurício Lacerda Nogueira, Rafael dos Santos Bezerra, Raul Machado…	https://www.gisaid.org/	?	?	2021-12-17	?
hCoV-19/Brazil/SP-IB_143506/2021	Symptomatic	ncov	EPI_ISL_7808964	?	2021-11-29	South America	Brazil	Sao Paulo	Sao Paulo	South America	Brazil	Sao Paulo	genome	29807	Human	unknown	unknown	?	AY.43.1	GK	INSIDE	Instituto Butantan	Dimas Tadeu Covas, Antonio Jorge Martins, Claudia Renata dos Santos Barros, David Schlesinger, Debora Botequio Moretti, Elaine Cristina Marqueze, Elaine Vieira Santos, Evandra Strazza Rodrigues, Heidge Fukumasu, Jayme Augusto de Souza-Neto, José Salvatore Leister Patané, Luiz Alcantara, Luiz Lehmann Coutinho, Maria Carolina Elias, Maurício Lacerda Nogueira, Rafael dos Santos Bezerra, Raul Machado…	https://www.gisaid.org/	?	?	2021-12-17	?
hCoV-19/Brazil/SP-IB_143507/2021	Symptomatic	ncov	EPI_ISL_7808965	?	2021-11-29	South America	Brazil	Sao Paulo	Sao Paulo	South America	Brazil	Sao Paulo	genome	29877	Human	unknown	unknown	?	AY.43.1	GK	INSIDE	Instituto Butantan	Dimas Tadeu Covas, Antonio Jorge Martins, Claudia Renata dos Santos Barros, David Schlesinger, Debora Botequio Moretti, Elaine Cristina Marqueze, Elaine Vieira Santos, Evandra Strazza Rodrigues, Heidge Fukumasu, Jayme Augusto de Souza-Neto, José Salvatore Leister Patané, Luiz Alcantara, Luiz Lehmann Coutinho, Maria Carolina Elias, Maurício Lacerda Nogueira, Rafael dos Santos Bezerra, Raul Machado…	https://www.gisaid.org/	?	?	2021-12-17	?
hCoV-19/Brazil/SP-IB_143508/2021	Symptomatic	ncov	EPI_ISL_7808966	?	2021-11-30	South America	Brazil	Sao Paulo	Sao Paulo	South America	Brazil	Sao Paulo	genome	29886	Human	unknown	unknown	?	AY.43.1	GK	INSIDE	Instituto Butantan	Dimas Tadeu Covas, Antonio Jorge Martins, Claudia Renata dos Santos Barros, David Schlesinger, Debora Botequio Moretti, Elaine Cristina Marqueze, Elaine Vieira Santos, Evandra Strazza Rodrigues, Heidge Fukumasu, Jayme Augusto de Souza-Neto, José Salvatore Leister Patané, Luiz Alcantara, Luiz Lehmann Coutinho, Maria Carolina Elias, Maurício Lacerda Nogueira, Rafael dos Santos Bezerra, Raul Machado…	https://www.gisaid.org/	?	?	2021-12-17	?
hCoV-19/Brazil/SP-IB_143509/2021	Symptomatic	ncov	EPI_ISL_7808967	?	2021-11-29	South America	Brazil	Sao Paulo	Sao Paulo	South America	Brazil	Sao Paulo	genome	29888	Human	unknown	unknown	?	AY.43.1	GK	INSIDE	Instituto Butantan	Dimas Tadeu Covas, Antonio Jorge Martins, Claudia Renata dos Santos Barros, David Schlesinger, Debora Botequio Moretti, Elaine Cristina Marqueze, Elaine Vieira Santos, Evandra Strazza Rodrigues, Heidge Fukumasu, Jayme Augusto de Souza-Neto, José Salvatore Leister Patané, Luiz Alcantara, Luiz Lehmann Coutinho, Maria Carolina Elias, Maurício Lacerda Nogueira, Rafael dos Santos Bezerra, Raul Machado…	https://www.gisaid.org/	?	?	2021-12-17	?
hCoV-19/Brazil/SP-IB_143511/2021	Symptomatic	ncov	EPI_ISL_7808968	?	2021-11-30	South America	Brazil	Sao Paulo	Sao Paulo	South America	Brazil	Sao Paulo	genome	29886	Human	unknown	unknown	?	AY.43.1	GK	FACULDADE DE MEDICINA ABC	Instituto Butantan	Dimas Tadeu Covas, Antonio Jorge Martins, Claudia Renata dos Santos Barros, David Schlesinger, Debora Botequio Moretti, Elaine Cristina Marqueze, Elaine Vieira Santos, Evandra Strazza Rodrigues, Heidge Fukumasu, Jayme Augusto de Souza-Neto, José Salvatore Leister Patané, Luiz Alcantara, Luiz Lehmann Coutinho, Maria Carolina Elias, Maurício Lacerda Nogueira, Rafael dos Santos Bezerra, Raul Machado…	https://www.gisaid.org/	?	?	2021-12-17	?
hCoV-19/Brazil/SP-IB_143512/2021	Symptomatic	ncov	EPI_ISL_7808969	?	2021-11-29	South America	Brazil	Sao Paulo	Sao Paulo	South America	Brazil	Sao Paulo	genome	29862	Human	unknown	unknown	?	AY.43.1	GK	BIOFAST	Instituto Butantan	Dimas Tadeu Covas, Antonio Jorge Martins, Claudia Renata dos Santos Barros, David Schlesinger, Debora Botequio Moretti, Elaine Cristina Marqueze, Elaine Vieira Santos, Evandra Strazza Rodrigues, Heidge Fukumasu, Jayme Augusto de Souza-Neto, José Salvatore Leister Patané, Luiz Alcantara, Luiz Lehmann Coutinho, Maria Carolina Elias, Maurício Lacerda Nogueira, Rafael dos Santos Bezerra, Raul Machado…	https://www.gisaid.org/	?	?	2021-12-17	?
hCoV-19/Brazil/SP-IB_143513/2021	Symptomatic	ncov	EPI_ISL_7808970	?	2021-11-30	South America	Brazil	Sao Paulo	Sao Paulo	South America	Brazil	Sao Paulo	genome	29877	Human	unknown	unknown	?	AY.43.1	GK	AFIP	Instituto Butantan	Dimas Tadeu Covas, Antonio Jorge Martins, Claudia Renata dos Santos Barros, David Schlesinger, Debora Botequio Moretti, Elaine Cristina Marqueze, Elaine Vieira Santos, Evandra Strazza Rodrigues, Heidge Fukumasu, Jayme Augusto de Souza-Neto, José Salvatore Leister Patané, Luiz Alcantara, Luiz Lehmann Coutinho, Maria Carolina Elias, Maurício Lacerda Nogueira, Rafael dos Santos Bezerra, Raul Machado…	https://www.gisaid.org/	?	?	2021-12-17	?
hCoV-19/Brazil/SP-IB_143514/2021	Symptomatic	ncov	EPI_ISL_7808971	?	2021-11-30	South America	Brazil	Sao Paulo	Sao Paulo	South America	Brazil	Sao Paulo	genome	29859	Human	unknown	unknown	?	AY.43.1	GK	AFIP	Instituto Butantan	Dimas Tadeu Covas, Antonio Jorge Martins, Claudia Renata dos Santos Barros, David Schlesinger, Debora Botequio Moretti, Elaine Cristina Marqueze, Elaine Vieira Santos, Evandra Strazza Rodrigues, Heidge Fukumasu, Jayme Augusto de Souza-Neto, José Salvatore Leister Patané, Luiz Alcantara, Luiz Lehmann Coutinho, Maria Carolina Elias, Maurício Lacerda Nogueira, Rafael dos Santos Bezerra, Raul Machado…	https://www.gisaid.org/	?	?	2021-12-17	?
hCoV-19/Brazil/SP-IB_143515/2021	Symptomatic	ncov	EPI_ISL_7808972	?	2021-11-29	South America	Brazil	Sao Paulo	Sao Paulo	South America	Brazil	Sao Paulo	genome	29865	Human	unknown	unknown	?	AY.43.1	GK	AFIP	Instituto Butantan	Dimas Tadeu Covas, Antonio Jorge Martins, Claudia Renata dos Santos Barros, David Schlesinger, Debora Botequio Moretti, Elaine Cristina Marqueze, Elaine Vieira Santos, Evandra Strazza Rodrigues, Heidge Fukumasu, Jayme Augusto de Souza-Neto, José Salvatore Leister Patané, Luiz Alcantara, Luiz Lehmann Coutinho, Maria Carolina Elias, Maurício Lacerda Nogueira, Rafael dos Santos Bezerra, Raul Machado…	https://www.gisaid.org/	?	?	2021-12-17	?
hCoV-19/Brazil/SP-IB_143516/2021	Symptomatic	ncov	EPI_ISL_7808973	?	2021-11-30	South America	Brazil	Sao Paulo	Sao Paulo	South America	Brazil	Sao Paulo	genome	29886	Human	unknown	unknown	?	AY.43.1	GK	AFIP	Instituto Butantan	Dimas Tadeu Covas, Antonio Jorge Martins, Claudia Renata dos Santos Barros, David Schlesinger, Debora Botequio Moretti, Elaine Cristina Marqueze, Elaine Vieira Santos, Evandra Strazza Rodrigues, Heidge Fukumasu, Jayme Augusto de Souza-Neto, José Salvatore Leister Patané, Luiz Alcantara, Luiz Lehmann Coutinho, Maria Carolina Elias, Maurício Lacerda Nogueira, Rafael dos Santos Bezerra, Raul Machado…	https://www.gisaid.org/	?	?	2021-12-17	?
hCoV-19/Brazil/SP-IB_143518/2021	Symptomatic	ncov	EPI_ISL_7808974	?	2021-11-29	South America	Brazil	Sao Paulo	Sao Paulo	South America	Brazil	Sao Paulo	genome	29875	Human	unknown	unknown	?	AY.43.1	GK	AFIP	Instituto Butantan	Dimas Tadeu Covas, Antonio Jorge Martins, Claudia Renata dos Santos Barros, David Schlesinger, Debora Botequio Moretti, Elaine Cristina Marqueze, Elaine Vieira Santos, Evandra Strazza Rodrigues, Heidge Fukumasu, Jayme Augusto de Souza-Neto, José Salvatore Leister Patané, Luiz Alcantara, Luiz Lehmann Coutinho, Maria Carolina Elias, Maurício Lacerda Nogueira, Rafael dos Santos Bezerra, Raul Machado…	https://www.gisaid.org/	?	?	2021-12-17	?
hCoV-19/Brazil/SP-IB_143510/2021	Symptomatic	ncov	EPI_ISL_7809036	?	2021-11-29	South America	Brazil	Sao Paulo	Sao Paulo	South America	Brazil	Sao Paulo	genome	29874	Human	unknown	unknown	?	AY.43.1	GK	INSIDE	Instituto Butantan	Dimas Tadeu Covas, Antonio Jorge Martins, Claudia Renata dos Santos Barros, David Schlesinger, Debora Botequio Moretti, Elaine Cristina Marqueze, Elaine Vieira Santos, Evandra Strazza Rodrigues, Heidge Fukumasu, Jayme Augusto de Souza-Neto, José Salvatore Leister Patané, Luiz Alcantara, Luiz Lehmann Coutinho, Maria Carolina Elias, Maurício Lacerda Nogueira, Rafael dos Santos Bezerra, Raul Machado…	https://www.gisaid.org/	?	?	2021-12-17	?
hCoV-19/Brazil/SP-IB_143501/2021	Symptomatic	ncov	EPI_ISL_7809052	?	2021-11-29	South America	Brazil	Sao Paulo	Sao Paulo	South America	Brazil	Sao Paulo	genome	29858	Human	unknown	unknown	?	AY.43.1	GK	INSIDE	Instituto Butantan	Dimas Tadeu Covas, Antonio Jorge Martins, Claudia Renata dos Santos Barros, David Schlesinger, Debora Botequio Moretti, Elaine Cristina Marqueze, Elaine Vieira Santos, Evandra Strazza Rodrigues, Heidge Fukumasu, Jayme Augusto de Souza-Neto, José Salvatore Leister Patané, Luiz Alcantara, Luiz Lehmann Coutinho, Maria Carolina Elias, Maurício Lacerda Nogueira, Rafael dos Santos Bezerra, Raul Machado…	https://www.gisaid.org/	?	?	2021-12-17	?
hCoV-19/Brazil/SP-IB_143517/2021	Symptomatic	ncov	EPI_ISL_7809222	?	2021-11-30	South America	Brazil	Sao Paulo	Sao Paulo	South America	Brazil	Sao Paulo	genome	29861	Human	unknown	unknown	?	AY.43.1	GK	AFIP	Instituto Butantan	Dimas Tadeu Covas, Antonio Jorge Martins, Claudia Renata dos Santos Barros, David Schlesinger, Debora Botequio Moretti, Elaine Cristina Marqueze, Elaine Vieira Santos, Evandra Strazza Rodrigues, Heidge Fukumasu, Jayme Augusto de Souza-Neto, José Salvatore Leister Patané, Luiz Alcantara, Luiz Lehmann Coutinho, Maria Carolina Elias, Maurício Lacerda Nogueira, Rafael dos Santos Bezerra, Raul Machado…	https://www.gisaid.org/	?	?	2021-12-18	?
hCoV-19/Brazil/SP-IB_143519/2021	Symptomatic	ncov	EPI_ISL_7809247	?	2021-11-30	South America	Brazil	Sao Paulo	Sao Paulo	South America	Brazil	Sao Paulo	genome	29839	Human	unknown	unknown	?	AY.43.1	GK	AFIP	Instituto Butantan	Dimas Tadeu Covas, Antonio Jorge Martins, Claudia Renata dos Santos Barros, David Schlesinger, Debora Botequio Moretti, Elaine Cristina Marqueze, Elaine Vieira Santos, Evandra Strazza Rodrigues, Heidge Fukumasu, Jayme Augusto de Souza-Neto, José Salvatore Leister Patané, Luiz Alcantara, Luiz Lehmann Coutinho, Maria Carolina Elias, Maurício Lacerda Nogueira, Rafael dos Santos Bezerra, Raul Machado…	https://www.gisaid.org/	?	?	2021-12-18	?
hCoV-19/Brazil/SP-IB_143070/2021	Symptomatic	ncov	EPI_ISL_7809315	?	2021-11-29	South America	Brazil	Sao Paulo	Sao Paulo	South America	Brazil	Sao Paulo	genome	29874	Human	unknown	unknown	?	AY.43.1	GK	BIOFAST	Instituto Butantan	Dimas Tadeu Covas, Antonio Jorge Martins, Claudia Renata dos Santos Barros, David Schlesinger, Debora Botequio Moretti, Elaine Cristina Marqueze, Elaine Vieira Santos, Evandra Strazza Rodrigues, Heidge Fukumasu, Jayme Augusto de Souza-Neto, José Salvatore Leister Patané, Luiz Alcantara, Luiz Lehmann Coutinho, Maria Carolina Elias, Maurício Lacerda Nogueira, Rafael dos Santos Bezerra, Raul Machado…	https://www.gisaid.org/	?	?	2021-12-18	?
hCoV-19/Brazil/SP-IB_144102/2021	Symptomatic	ncov	EPI_ISL_8013889	?	2021-12-06	South America	Brazil	Sao Paulo	Sao Paulo	South America	Brazil	Sao Paulo	genome	29887	Human	unknown	unknown	?	AY.43.1	GK	AFIP	Instituto Butantan	Dimas Tadeu Covas, Antonio Jorge Martins, Claudia Renata dos Santos Barros, David Schlesinger, Debora Botequio Moretti, Elaine Cristina Marqueze, Elaine Vieira Santos, Evandra Strazza Rodrigues, Heidge Fukumasu, Jayme Augusto de Souza-Neto, José Salvatore Leister Patané, Luiz Alcantara, Luiz Lehmann Coutinho, Maria Carolina Elias, Maurício Lacerda Nogueira, Rafael dos Santos Bezerra, Raul Machado…	https://www.gisaid.org/	?	?	2021-12-23	?
hCoV-19/Brazil/SP-IB_143781/2021	Symptomatic	ncov	EPI_ISL_8014015	?	2021-12-06	South America	Brazil	Sao Paulo	Sao Paulo	South America	Brazil	Sao Paulo	genome	29884	Human	unknown	unknown	?	AY.43.1	GK	BIOFAST	Instituto Butantan	Dimas Tadeu Covas, Antonio Jorge Martins, Claudia Renata dos Santos Barros, David Schlesinger, Debora Botequio Moretti, Elaine Cristina Marqueze, Elaine Vieira Santos, Evandra Strazza Rodrigues, Heidge Fukumasu, Jayme Augusto de Souza-Neto, José Salvatore Leister Patané, Luiz Alcantara, Luiz Lehmann Coutinho, Maria Carolina Elias, Maurício Lacerda Nogueira, Rafael dos Santos Bezerra, Raul Machado…	https://www.gisaid.org/	?	?	2021-12-23	?
hCoV-19/Brazil/SP-IB_143784/2021	Symptomatic	ncov	EPI_ISL_8014018	?	2021-12-03	South America	Brazil	Sao Paulo	Sao Paulo	South America	Brazil	Sao Paulo	genome	29873	Human	unknown	unknown	?	AY.43.1	GK	INSIDE	Instituto Butantan	Dimas Tadeu Covas, Antonio Jorge Martins, Claudia Renata dos Santos Barros, David Schlesinger, Debora Botequio Moretti, Elaine Cristina Marqueze, Elaine Vieira Santos, Evandra Strazza Rodrigues, Heidge Fukumasu, Jayme Augusto de Souza-Neto, José Salvatore Leister Patané, Luiz Alcantara, Luiz Lehmann Coutinho, Maria Carolina Elias, Maurício Lacerda Nogueira, Rafael dos Santos Bezerra, Raul Machado…	https://www.gisaid.org/	?	?	2021-12-23	?
hCoV-19/Brazil/SP-IB_143785/2021	Symptomatic	ncov	EPI_ISL_8014019	?	2021-12-06	South America	Brazil	Sao Paulo	Sao Paulo	South America	Brazil	Sao Paulo	genome	29792	Human	unknown	unknown	?	AY.43.1	GK	INSIDE	Instituto Butantan	Dimas Tadeu Covas, Antonio Jorge Martins, Claudia Renata dos Santos Barros, David Schlesinger, Debora Botequio Moretti, Elaine Cristina Marqueze, Elaine Vieira Santos, Evandra Strazza Rodrigues, Heidge Fukumasu, Jayme Augusto de Souza-Neto, José Salvatore Leister Patané, Luiz Alcantara, Luiz Lehmann Coutinho, Maria Carolina Elias, Maurício Lacerda Nogueira, Rafael dos Santos Bezerra, Raul Machado…	https://www.gisaid.org/	?	?	2021-12-23	?
hCoV-19/Brazil/SP-IB_143786/2021	Symptomatic	ncov	EPI_ISL_8014020	?	2021-12-06	South America	Brazil	Sao Paulo	Sao Paulo	South America	Brazil	Sao Paulo	genome	29880	Human	unknown	unknown	?	AY.43.1	GK	INSIDE	Instituto Butantan	Dimas Tadeu Covas, Antonio Jorge Martins, Claudia Renata dos Santos Barros, David Schlesinger, Debora Botequio Moretti, Elaine Cristina Marqueze, Elaine Vieira Santos, Evandra Strazza Rodrigues, Heidge Fukumasu, Jayme Augusto de Souza-Neto, José Salvatore Leister Patané, Luiz Alcantara, Luiz Lehmann Coutinho, Maria Carolina Elias, Maurício Lacerda Nogueira, Rafael dos Santos Bezerra, Raul Machado…	https://www.gisaid.org/	?	?	2021-12-23	?
hCoV-19/Brazil/SP-IB_143091/2021	Symptomatic	ncov	EPI_ISL_7808819	?	2021-12-01	South America	Brazil	Sao Paulo	Sao Paulo	South America	Brazil	Sao Paulo	genome	29888	Human	unknown	unknown	?	AY.43.2	GK	BIOFAST	Instituto Butantan	Dimas Tadeu Covas, Antonio Jorge Martins, Claudia Renata dos Santos Barros, David Schlesinger, Debora Botequio Moretti, Elaine Cristina Marqueze, Elaine Vieira Santos, Evandra Strazza Rodrigues, Heidge Fukumasu, Jayme Augusto de Souza-Neto, José Salvatore Leister Patané, Luiz Alcantara, Luiz Lehmann Coutinho, Maria Carolina Elias, Maurício Lacerda Nogueira, Rafael dos Santos Bezerra, Raul Machado…	https://www.gisaid.org/	?	?	2021-12-17	?
hCoV-19/Brazil/SP-IB_143095/2021	Symptomatic	ncov	EPI_ISL_7808820	?	2021-12-01	South America	Brazil	Sao Paulo	Sao Paulo	South America	Brazil	Sao Paulo	genome	29867	Human	unknown	unknown	?	AY.43.2	GK	BIOFAST	Instituto Butantan	Dimas Tadeu Covas, Antonio Jorge Martins, Claudia Renata dos Santos Barros, David Schlesinger, Debora Botequio Moretti, Elaine Cristina Marqueze, Elaine Vieira Santos, Evandra Strazza Rodrigues, Heidge Fukumasu, Jayme Augusto de Souza-Neto, José Salvatore Leister Patané, Luiz Alcantara, Luiz Lehmann Coutinho, Maria Carolina Elias, Maurício Lacerda Nogueira, Rafael dos Santos Bezerra, Raul Machado…	https://www.gisaid.org/	?	?	2021-12-17	?
hCoV-19/Brazil/SP-IB_143097/2021	Symptomatic	ncov	EPI_ISL_7808821	?	2021-12-01	South America	Brazil	Sao Paulo	Sao Paulo	South America	Brazil	Sao Paulo	genome	29852	Human	unknown	unknown	?	AY.43.2	GK	BIOFAST	Instituto Butantan	Dimas Tadeu Covas, Antonio Jorge Martins, Claudia Renata dos Santos Barros, David Schlesinger, Debora Botequio Moretti, Elaine Cristina Marqueze, Elaine Vieira Santos, Evandra Strazza Rodrigues, Heidge Fukumasu, Jayme Augusto de Souza-Neto, José Salvatore Leister Patané, Luiz Alcantara, Luiz Lehmann Coutinho, Maria Carolina Elias, Maurício Lacerda Nogueira, Rafael dos Santos Bezerra, Raul Machado…	https://www.gisaid.org/	?	?	2021-12-17	?
hCoV-19/Brazil/SP-IB_143098/2021	Symptomatic	ncov	EPI_ISL_7808822	?	2021-11-29	South America	Brazil	Sao Paulo	Sao Paulo	South America	Brazil	Sao Paulo	genome	29865	Human	unknown	unknown	?	AY.43.2	GK	BIOFAST	Instituto Butantan	Dimas Tadeu Covas, Antonio Jorge Martins, Claudia Renata dos Santos Barros, David Schlesinger, Debora Botequio Moretti, Elaine Cristina Marqueze, Elaine Vieira Santos, Evandra Strazza Rodrigues, Heidge Fukumasu, Jayme Augusto de Souza-Neto, José Salvatore Leister Patané, Luiz Alcantara, Luiz Lehmann Coutinho, Maria Carolina Elias, Maurício Lacerda Nogueira, Rafael dos Santos Bezerra, Raul Machado…	https://www.gisaid.org/	?	?	2021-12-17	?
hCoV-19/Brazil/SP-IB_143099/2021	Symptomatic	ncov	EPI_ISL_7808823	?	2021-11-30	South America	Brazil	Sao Paulo	Sao Paulo	South America	Brazil	Sao Paulo	genome	29859	Human	unknown	unknown	?	AY.43.2	GK	BIOFAST	Instituto Butantan	Dimas Tadeu Covas, Antonio Jorge Martins, Claudia Renata dos Santos Barros, David Schlesinger, Debora Botequio Moretti, Elaine Cristina Marqueze, Elaine Vieira Santos, Evandra Strazza Rodrigues, Heidge Fukumasu, Jayme Augusto de Souza-Neto, José Salvatore Leister Patané, Luiz Alcantara, Luiz Lehmann Coutinho, Maria Carolina Elias, Maurício Lacerda Nogueira, Rafael dos Santos Bezerra, Raul Machado…	https://www.gisaid.org/	?	?	2021-12-17	?
hCoV-19/Brazil/SP-IB_143100/2021	Symptomatic	ncov	EPI_ISL_7808824	?	2021-11-30	South America	Brazil	Sao Paulo	Sao Paulo	South America	Brazil	Sao Paulo	genome	29888	Human	unknown	unknown	?	AY.43.2	GK	BIOFAST	Instituto Butantan	Dimas Tadeu Covas, Antonio Jorge Martins, Claudia Renata dos Santos Barros, David Schlesinger, Debora Botequio Moretti, Elaine Cristina Marqueze, Elaine Vieira Santos, Evandra Strazza Rodrigues, Heidge Fukumasu, Jayme Augusto de Souza-Neto, José Salvatore Leister Patané, Luiz Alcantara, Luiz Lehmann Coutinho, Maria Carolina Elias, Maurício Lacerda Nogueira, Rafael dos Santos Bezerra, Raul Machado…	https://www.gisaid.org/	?	?	2021-12-17	?
hCoV-19/Brazil/SP-IB_143102/2021	Symptomatic	ncov	EPI_ISL_7808825	?	2021-11-30	South America	Brazil	Sao Paulo	Sao Paulo	South America	Brazil	Sao Paulo	genome	29879	Human	unknown	unknown	?	AY.43.2	GK	BIOFAST	Instituto Butantan	Dimas Tadeu Covas, Antonio Jorge Martins, Claudia Renata dos Santos Barros, David Schlesinger, Debora Botequio Moretti, Elaine Cristina Marqueze, Elaine Vieira Santos, Evandra Strazza Rodrigues, Heidge Fukumasu, Jayme Augusto de Souza-Neto, José Salvatore Leister Patané, Luiz Alcantara, Luiz Lehmann Coutinho, Maria Carolina Elias, Maurício Lacerda Nogueira, Rafael dos Santos Bezerra, Raul Machado…	https://www.gisaid.org/	?	?	2021-12-17	?
hCoV-19/Brazil/SP-IB_143104/2021	Symptomatic	ncov	EPI_ISL_7808826	?	2021-11-30	South America	Brazil	Sao Paulo	Sao Paulo	South America	Brazil	Sao Paulo	genome	29875	Human	unknown	unknown	?	AY.43.2	GK	BIOFAST	Instituto Butantan	Dimas Tadeu Covas, Antonio Jorge Martins, Claudia Renata dos Santos Barros, David Schlesinger, Debora Botequio Moretti, Elaine Cristina Marqueze, Elaine Vieira Santos, Evandra Strazza Rodrigues, Heidge Fukumasu, Jayme Augusto de Souza-Neto, José Salvatore Leister Patané, Luiz Alcantara, Luiz Lehmann Coutinho, Maria Carolina Elias, Maurício Lacerda Nogueira, Rafael dos Santos Bezerra, Raul Machado…	https://www.gisaid.org/	?	?	2021-12-17	?
hCoV-19/Brazil/SP-IB_143536/2021	Symptomatic	ncov	EPI_ISL_7808978	?	2021-12-01	South America	Brazil	Sao Paulo	Sao Paulo	South America	Brazil	Sao Paulo	genome	29887	Human	unknown	unknown	?	AY.43.2	GK	INSIDE	Instituto Butantan	Dimas Tadeu Covas, Antonio Jorge Martins, Claudia Renata dos Santos Barros, David Schlesinger, Debora Botequio Moretti, Elaine Cristina Marqueze, Elaine Vieira Santos, Evandra Strazza Rodrigues, Heidge Fukumasu, Jayme Augusto de Souza-Neto, José Salvatore Leister Patané, Luiz Alcantara, Luiz Lehmann Coutinho, Maria Carolina Elias, Maurício Lacerda Nogueira, Rafael dos Santos Bezerra, Raul Machado…	https://www.gisaid.org/	?	?	2021-12-17	?
hCoV-19/Brazil/SP-IB_143538/2021	Symptomatic	ncov	EPI_ISL_7808979	?	2021-12-01	South America	Brazil	Sao Paulo	Sao Paulo	South America	Brazil	Sao Paulo	genome	29840	Human	unknown	unknown	?	AY.43.2	GK	INSIDE	Instituto Butantan	Dimas Tadeu Covas, Antonio Jorge Martins, Claudia Renata dos Santos Barros, David Schlesinger, Debora Botequio Moretti, Elaine Cristina Marqueze, Elaine Vieira Santos, Evandra Strazza Rodrigues, Heidge Fukumasu, Jayme Augusto de Souza-Neto, José Salvatore Leister Patané, Luiz Alcantara, Luiz Lehmann Coutinho, Maria Carolina Elias, Maurício Lacerda Nogueira, Rafael dos Santos Bezerra, Raul Machado…	https://www.gisaid.org/	?	?	2021-12-17	?
hCoV-19/Brazil/SP-IB_143542/2021	Symptomatic	ncov	EPI_ISL_7808980	?	2021-11-30	South America	Brazil	Sao Paulo	Sao Paulo	South America	Brazil	Sao Paulo	genome	29855	Human	unknown	unknown	?	AY.43.2	GK	AFIP	Instituto Butantan	Dimas Tadeu Covas, Antonio Jorge Martins, Claudia Renata dos Santos Barros, David Schlesinger, Debora Botequio Moretti, Elaine Cristina Marqueze, Elaine Vieira Santos, Evandra Strazza Rodrigues, Heidge Fukumasu, Jayme Augusto de Souza-Neto, José Salvatore Leister Patané, Luiz Alcantara, Luiz Lehmann Coutinho, Maria Carolina Elias, Maurício Lacerda Nogueira, Rafael dos Santos Bezerra, Raul Machado…	https://www.gisaid.org/	?	?	2021-12-17	?
hCoV-19/Brazil/SP-IB_143543/2021	Symptomatic	ncov	EPI_ISL_7808981	?	2021-11-29	South America	Brazil	Sao Paulo	Sao Paulo	South America	Brazil	Sao Paulo	genome	29855	Human	unknown	unknown	?	AY.43.2	GK	AFIP	Instituto Butantan	Dimas Tadeu Covas, Antonio Jorge Martins, Claudia Renata dos Santos Barros, David Schlesinger, Debora Botequio Moretti, Elaine Cristina Marqueze, Elaine Vieira Santos, Evandra Strazza Rodrigues, Heidge Fukumasu, Jayme Augusto de Souza-Neto, José Salvatore Leister Patané, Luiz Alcantara, Luiz Lehmann Coutinho, Maria Carolina Elias, Maurício Lacerda Nogueira, Rafael dos Santos Bezerra, Raul Machado…	https://www.gisaid.org/	?	?	2021-12-17	?
hCoV-19/Brazil/SP-IB_143533/2021	Symptomatic	ncov	EPI_ISL_7809054	?	2021-12-01	South America	Brazil	Sao Paulo	Sao Paulo	South America	Brazil	Sao Paulo	genome	29810	Human	unknown	unknown	?	AY.43.2	GK	INSIDE	Instituto Butantan	Dimas Tadeu Covas, Antonio Jorge Martins, Claudia Renata dos Santos Barros, David Schlesinger, Debora Botequio Moretti, Elaine Cristina Marqueze, Elaine Vieira Santos, Evandra Strazza Rodrigues, Heidge Fukumasu, Jayme Augusto de Souza-Neto, José Salvatore Leister Patané, Luiz Alcantara, Luiz Lehmann Coutinho, Maria Carolina Elias, Maurício Lacerda Nogueira, Rafael dos Santos Bezerra, Raul Machado…	https://www.gisaid.org/	?	?	2021-12-17	?
hCoV-19/Brazil/SP-IB_143540/2021	Symptomatic	ncov	EPI_ISL_7809055	?	2021-11-29	South America	Brazil	Sao Paulo	Sao Paulo	South America	Brazil	Sao Paulo	genome	29849	Human	unknown	unknown	?	AY.43.2	GK	INSIDE	Instituto Butantan	Dimas Tadeu Covas, Antonio Jorge Martins, Claudia Renata dos Santos Barros, David Schlesinger, Debora Botequio Moretti, Elaine Cristina Marqueze, Elaine Vieira Santos, Evandra Strazza Rodrigues, Heidge Fukumasu, Jayme Augusto de Souza-Neto, José Salvatore Leister Patané, Luiz Alcantara, Luiz Lehmann Coutinho, Maria Carolina Elias, Maurício Lacerda Nogueira, Rafael dos Santos Bezerra, Raul Machado…	https://www.gisaid.org/	?	?	2021-12-17	?
hCoV-19/Brazil/SP-IB_143541/2021	Symptomatic	ncov	EPI_ISL_7809056	?	2021-11-29	South America	Brazil	Sao Paulo	Sao Paulo	South America	Brazil	Sao Paulo	genome	29860	Human	unknown	unknown	?	AY.43.2	GK	INSIDE	Instituto Butantan	Dimas Tadeu Covas, Antonio Jorge Martins, Claudia Renata dos Santos Barros, David Schlesinger, Debora Botequio Moretti, Elaine Cristina Marqueze, Elaine Vieira Santos, Evandra Strazza Rodrigues, Heidge Fukumasu, Jayme Augusto de Souza-Neto, José Salvatore Leister Patané, Luiz Alcantara, Luiz Lehmann Coutinho, Maria Carolina Elias, Maurício Lacerda Nogueira, Rafael dos Santos Bezerra, Raul Machado…	https://www.gisaid.org/	?	?	2021-12-17	?
hCoV-19/Brazil/SP-IB_143088/2021	Symptomatic	ncov	EPI_ISL_7809250	?	2021-11-30	South America	Brazil	Sao Paulo	Sao Paulo	South America	Brazil	Sao Paulo	genome	29886	Human	unknown	unknown	?	AY.43.2	GK	BIOFAST	Instituto Butantan	Dimas Tadeu Covas, Antonio Jorge Martins, Claudia Renata dos Santos Barros, David Schlesinger, Debora Botequio Moretti, Elaine Cristina Marqueze, Elaine Vieira Santos, Evandra Strazza Rodrigues, Heidge Fukumasu, Jayme Augusto de Souza-Neto, José Salvatore Leister Patané, Luiz Alcantara, Luiz Lehmann Coutinho, Maria Carolina Elias, Maurício Lacerda Nogueira, Rafael dos Santos Bezerra, Raul Machado…	https://www.gisaid.org/	?	?	2021-12-18	?
hCoV-19/Brazil/SP-IB_143109/2021	Symptomatic	ncov	EPI_ISL_7809251	?	2021-11-30	South America	Brazil	Sao Paulo	Sao Paulo	South America	Brazil	Sao Paulo	genome	29852	Human	unknown	unknown	?	AY.43.2	GK	BIOFAST	Instituto Butantan	Dimas Tadeu Covas, Antonio Jorge Martins, Claudia Renata dos Santos Barros, David Schlesinger, Debora Botequio Moretti, Elaine Cristina Marqueze, Elaine Vieira Santos, Evandra Strazza Rodrigues, Heidge Fukumasu, Jayme Augusto de Souza-Neto, José Salvatore Leister Patané, Luiz Alcantara, Luiz Lehmann Coutinho, Maria Carolina Elias, Maurício Lacerda Nogueira, Rafael dos Santos Bezerra, Raul Machado…	https://www.gisaid.org/	?	?	2021-12-18	?
hCoV-19/Brazil/SP-IB_143544/2021	Symptomatic	ncov	EPI_ISL_7809252	?	2021-11-30	South America	Brazil	Sao Paulo	Sao Paulo	South America	Brazil	Sao Paulo	genome	29887	Human	unknown	unknown	?	AY.43.2	GK	AFIP	Instituto Butantan	Dimas Tadeu Covas, Antonio Jorge Martins, Claudia Renata dos Santos Barros, David Schlesinger, Debora Botequio Moretti, Elaine Cristina Marqueze, Elaine Vieira Santos, Evandra Strazza Rodrigues, Heidge Fukumasu, Jayme Augusto de Souza-Neto, José Salvatore Leister Patané, Luiz Alcantara, Luiz Lehmann Coutinho, Maria Carolina Elias, Maurício Lacerda Nogueira, Rafael dos Santos Bezerra, Raul Machado…	https://www.gisaid.org/	?	?	2021-12-18	?
hCoV-19/Brazil/SP-IB_143090/2021	Symptomatic	ncov	EPI_ISL_7809264	?	2021-11-30	South America	Brazil	Sao Paulo	Sao Paulo	South America	Brazil	Sao Paulo	genome	29885	Human	unknown	unknown	?	AY.43.2	GK	BIOFAST	Instituto Butantan	Dimas Tadeu Covas, Antonio Jorge Martins, Claudia Renata dos Santos Barros, David Schlesinger, Debora Botequio Moretti, Elaine Cristina Marqueze, Elaine Vieira Santos, Evandra Strazza Rodrigues, Heidge Fukumasu, Jayme Augusto de Souza-Neto, José Salvatore Leister Patané, Luiz Alcantara, Luiz Lehmann Coutinho, Maria Carolina Elias, Maurício Lacerda Nogueira, Rafael dos Santos Bezerra, Raul Machado…	https://www.gisaid.org/	?	?	2021-12-18	?
hCoV-19/Brazil/SP-IB_143092/2021	Symptomatic	ncov	EPI_ISL_7809265	?	2021-12-01	South America	Brazil	Sao Paulo	Sao Paulo	South America	Brazil	Sao Paulo	genome	29871	Human	unknown	unknown	?	AY.43.2	GK	BIOFAST	Instituto Butantan	Dimas Tadeu Covas, Antonio Jorge Martins, Claudia Renata dos Santos Barros, David Schlesinger, Debora Botequio Moretti, Elaine Cristina Marqueze, Elaine Vieira Santos, Evandra Strazza Rodrigues, Heidge Fukumasu, Jayme Augusto de Souza-Neto, José Salvatore Leister Patané, Luiz Alcantara, Luiz Lehmann Coutinho, Maria Carolina Elias, Maurício Lacerda Nogueira, Rafael dos Santos Bezerra, Raul Machado…	https://www.gisaid.org/	?	?	2021-12-18	?
hCoV-19/Brazil/SP-IB_143093/2021	Symptomatic	ncov	EPI_ISL_7809266	?	2021-12-01	South America	Brazil	Sao Paulo	Sao Paulo	South America	Brazil	Sao Paulo	genome	29888	Human	unknown	unknown	?	AY.43.2	GK	BIOFAST	Instituto Butantan	Dimas Tadeu Covas, Antonio Jorge Martins, Claudia Renata dos Santos Barros, David Schlesinger, Debora Botequio Moretti, Elaine Cristina Marqueze, Elaine Vieira Santos, Evandra Strazza Rodrigues, Heidge Fukumasu, Jayme Augusto de Souza-Neto, José Salvatore Leister Patané, Luiz Alcantara, Luiz Lehmann Coutinho, Maria Carolina Elias, Maurício Lacerda Nogueira, Rafael dos Santos Bezerra, Raul Machado…	https://www.gisaid.org/	?	?	2021-12-18	?
hCoV-19/Brazil/SP-IB_143094/2021	Symptomatic	ncov	EPI_ISL_7809267	?	2021-12-01	South America	Brazil	Sao Paulo	Sao Paulo	South America	Brazil	Sao Paulo	genome	29852	Human	unknown	unknown	?	AY.43.2	GK	BIOFAST	Instituto Butantan	Dimas Tadeu Covas, Antonio Jorge Martins, Claudia Renata dos Santos Barros, David Schlesinger, Debora Botequio Moretti, Elaine Cristina Marqueze, Elaine Vieira Santos, Evandra Strazza Rodrigues, Heidge Fukumasu, Jayme Augusto de Souza-Neto, José Salvatore Leister Patané, Luiz Alcantara, Luiz Lehmann Coutinho, Maria Carolina Elias, Maurício Lacerda Nogueira, Rafael dos Santos Bezerra, Raul Machado…	https://www.gisaid.org/	?	?	2021-12-18	?
hCoV-19/Brazil/SP-IB_143096/2021	Symptomatic	ncov	EPI_ISL_7809268	?	2021-12-01	South America	Brazil	Sao Paulo	Sao Paulo	South America	Brazil	Sao Paulo	genome	29881	Human	unknown	unknown	?	AY.43.2	GK	BIOFAST	Instituto Butantan	Dimas Tadeu Covas, Antonio Jorge Martins, Claudia Renata dos Santos Barros, David Schlesinger, Debora Botequio Moretti, Elaine Cristina Marqueze, Elaine Vieira Santos, Evandra Strazza Rodrigues, Heidge Fukumasu, Jayme Augusto de Souza-Neto, José Salvatore Leister Patané, Luiz Alcantara, Luiz Lehmann Coutinho, Maria Carolina Elias, Maurício Lacerda Nogueira, Rafael dos Santos Bezerra, Raul Machado…	https://www.gisaid.org/	?	?	2021-12-18	?
hCoV-19/Brazil/SP-IB_143101/2021	Symptomatic	ncov	EPI_ISL_7809269	?	2021-11-30	South America	Brazil	Sao Paulo	Sao Paulo	South America	Brazil	Sao Paulo	genome	29853	Human	unknown	unknown	?	AY.43.2	GK	BIOFAST	Instituto Butantan	Dimas Tadeu Covas, Antonio Jorge Martins, Claudia Renata dos Santos Barros, David Schlesinger, Debora Botequio Moretti, Elaine Cristina Marqueze, Elaine Vieira Santos, Evandra Strazza Rodrigues, Heidge Fukumasu, Jayme Augusto de Souza-Neto, José Salvatore Leister Patané, Luiz Alcantara, Luiz Lehmann Coutinho, Maria Carolina Elias, Maurício Lacerda Nogueira, Rafael dos Santos Bezerra, Raul Machado…	https://www.gisaid.org/	?	?	2021-12-18	?
hCoV-19/Brazil/SP-IB_143103/2021	Symptomatic	ncov	EPI_ISL_7809270	?	2021-11-30	South America	Brazil	Sao Paulo	Sao Paulo	South America	Brazil	Sao Paulo	genome	29888	Human	unknown	unknown	?	AY.43.2	GK	BIOFAST	Instituto Butantan	Dimas Tadeu Covas, Antonio Jorge Martins, Claudia Renata dos Santos Barros, David Schlesinger, Debora Botequio Moretti, Elaine Cristina Marqueze, Elaine Vieira Santos, Evandra Strazza Rodrigues, Heidge Fukumasu, Jayme Augusto de Souza-Neto, José Salvatore Leister Patané, Luiz Alcantara, Luiz Lehmann Coutinho, Maria Carolina Elias, Maurício Lacerda Nogueira, Rafael dos Santos Bezerra, Raul Machado…	https://www.gisaid.org/	?	?	2021-12-18	?
hCoV-19/Brazil/SP-IB_143105/2021	Symptomatic	ncov	EPI_ISL_7809271	?	2021-11-30	South America	Brazil	Sao Paulo	Sao Paulo	South America	Brazil	Sao Paulo	genome	29883	Human	unknown	unknown	?	AY.43.2	GK	BIOFAST	Instituto Butantan	Dimas Tadeu Covas, Antonio Jorge Martins, Claudia Renata dos Santos Barros, David Schlesinger, Debora Botequio Moretti, Elaine Cristina Marqueze, Elaine Vieira Santos, Evandra Strazza Rodrigues, Heidge Fukumasu, Jayme Augusto de Souza-Neto, José Salvatore Leister Patané, Luiz Alcantara, Luiz Lehmann Coutinho, Maria Carolina Elias, Maurício Lacerda Nogueira, Rafael dos Santos Bezerra, Raul Machado…	https://www.gisaid.org/	?	?	2021-12-18	?
hCoV-19/Brazil/SP-IB_143106/2021	Symptomatic	ncov	EPI_ISL_7809272	?	2021-11-29	South America	Brazil	Sao Paulo	Sao Paulo	South America	Brazil	Sao Paulo	genome	29859	Human	unknown	unknown	?	AY.43.2	GK	BIOFAST	Instituto Butantan	Dimas Tadeu Covas, Antonio Jorge Martins, Claudia Renata dos Santos Barros, David Schlesinger, Debora Botequio Moretti, Elaine Cristina Marqueze, Elaine Vieira Santos, Evandra Strazza Rodrigues, Heidge Fukumasu, Jayme Augusto de Souza-Neto, José Salvatore Leister Patané, Luiz Alcantara, Luiz Lehmann Coutinho, Maria Carolina Elias, Maurício Lacerda Nogueira, Rafael dos Santos Bezerra, Raul Machado…	https://www.gisaid.org/	?	?	2021-12-18	?
hCoV-19/Brazil/SP-IB_143107/2021	Symptomatic	ncov	EPI_ISL_7809273	?	2021-11-29	South America	Brazil	Sao Paulo	Sao Paulo	South America	Brazil	Sao Paulo	genome	29886	Human	unknown	unknown	?	AY.43.2	GK	BIOFAST	Instituto Butantan	Dimas Tadeu Covas, Antonio Jorge Martins, Claudia Renata dos Santos Barros, David Schlesinger, Debora Botequio Moretti, Elaine Cristina Marqueze, Elaine Vieira Santos, Evandra Strazza Rodrigues, Heidge Fukumasu, Jayme Augusto de Souza-Neto, José Salvatore Leister Patané, Luiz Alcantara, Luiz Lehmann Coutinho, Maria Carolina Elias, Maurício Lacerda Nogueira, Rafael dos Santos Bezerra, Raul Machado…	https://www.gisaid.org/	?	?	2021-12-18	?
hCoV-19/Brazil/SP-IB_143108/2021	Symptomatic	ncov	EPI_ISL_7809274	?	2021-11-29	South America	Brazil	Sao Paulo	Sao Paulo	South America	Brazil	Sao Paulo	genome	29886	Human	unknown	unknown	?	AY.43.2	GK	BIOFAST	Instituto Butantan	Dimas Tadeu Covas, Antonio Jorge Martins, Claudia Renata dos Santos Barros, David Schlesinger, Debora Botequio Moretti, Elaine Cristina Marqueze, Elaine Vieira Santos, Evandra Strazza Rodrigues, Heidge Fukumasu, Jayme Augusto de Souza-Neto, José Salvatore Leister Patané, Luiz Alcantara, Luiz Lehmann Coutinho, Maria Carolina Elias, Maurício Lacerda Nogueira, Rafael dos Santos Bezerra, Raul Machado…	https://www.gisaid.org/	?	?	2021-12-18	?
hCoV-19/Brazil/SP-IB_143110/2021	Symptomatic	ncov	EPI_ISL_7809275	?	2021-11-30	South America	Brazil	Sao Paulo	Sao Paulo	South America	Brazil	Sao Paulo	genome	29880	Human	unknown	unknown	?	AY.43.2	GK	BIOFAST	Instituto Butantan	Dimas Tadeu Covas, Antonio Jorge Martins, Claudia Renata dos Santos Barros, David Schlesinger, Debora Botequio Moretti, Elaine Cristina Marqueze, Elaine Vieira Santos, Evandra Strazza Rodrigues, Heidge Fukumasu, Jayme Augusto de Souza-Neto, José Salvatore Leister Patané, Luiz Alcantara, Luiz Lehmann Coutinho, Maria Carolina Elias, Maurício Lacerda Nogueira, Rafael dos Santos Bezerra, Raul Machado…	https://www.gisaid.org/	?	?	2021-12-18	?
hCoV-19/Brazil/SP-IB_143534/2021	Symptomatic	ncov	EPI_ISL_7809304	?	2021-11-29	South America	Brazil	Sao Paulo	Sao Paulo	South America	Brazil	Sao Paulo	genome	29854	Human	unknown	unknown	?	AY.43.2	GK	INSIDE	Instituto Butantan	Dimas Tadeu Covas, Antonio Jorge Martins, Claudia Renata dos Santos Barros, David Schlesinger, Debora Botequio Moretti, Elaine Cristina Marqueze, Elaine Vieira Santos, Evandra Strazza Rodrigues, Heidge Fukumasu, Jayme Augusto de Souza-Neto, José Salvatore Leister Patané, Luiz Alcantara, Luiz Lehmann Coutinho, Maria Carolina Elias, Maurício Lacerda Nogueira, Rafael dos Santos Bezerra, Raul Machado…	https://www.gisaid.org/	?	?	2021-12-18	?
hCoV-19/Brazil/SP-IB_143537/2021	Symptomatic	ncov	EPI_ISL_7809316	?	2021-11-29	South America	Brazil	Sao Paulo	Sao Paulo	South America	Brazil	Sao Paulo	genome	29853	Human	unknown	unknown	?	AY.43.2	GK	INSIDE	Instituto Butantan	Dimas Tadeu Covas, Antonio Jorge Martins, Claudia Renata dos Santos Barros, David Schlesinger, Debora Botequio Moretti, Elaine Cristina Marqueze, Elaine Vieira Santos, Evandra Strazza Rodrigues, Heidge Fukumasu, Jayme Augusto de Souza-Neto, José Salvatore Leister Patané, Luiz Alcantara, Luiz Lehmann Coutinho, Maria Carolina Elias, Maurício Lacerda Nogueira, Rafael dos Santos Bezerra, Raul Machado…	https://www.gisaid.org/	?	?	2021-12-18	?
hCoV-19/Brazil/SP-IB_143089/2021	Symptomatic	ncov	EPI_ISL_7809323	?	2021-11-30	South America	Brazil	Sao Paulo	Sao Paulo	South America	Brazil	Sao Paulo	genome	29852	Human	unknown	unknown	?	AY.43.2	GK	BIOFAST	Instituto Butantan	Dimas Tadeu Covas, Antonio Jorge Martins, Claudia Renata dos Santos Barros, David Schlesinger, Debora Botequio Moretti, Elaine Cristina Marqueze, Elaine Vieira Santos, Evandra Strazza Rodrigues, Heidge Fukumasu, Jayme Augusto de Souza-Neto, José Salvatore Leister Patané, Luiz Alcantara, Luiz Lehmann Coutinho, Maria Carolina Elias, Maurício Lacerda Nogueira, Rafael dos Santos Bezerra, Raul Machado…	https://www.gisaid.org/	?	?	2021-12-18	?
hCoV-19/Brazil/SP-IB_143539/2021	Symptomatic	ncov	EPI_ISL_7809331	?	2021-11-29	South America	Brazil	Sao Paulo	Sao Paulo	South America	Brazil	Sao Paulo	genome	29818	Human	unknown	unknown	?	AY.43.2	GK	INSIDE	Instituto Butantan	Dimas Tadeu Covas, Antonio Jorge Martins, Claudia Renata dos Santos Barros, David Schlesinger, Debora Botequio Moretti, Elaine Cristina Marqueze, Elaine Vieira Santos, Evandra Strazza Rodrigues, Heidge Fukumasu, Jayme Augusto de Souza-Neto, José Salvatore Leister Patané, Luiz Alcantara, Luiz Lehmann Coutinho, Maria Carolina Elias, Maurício Lacerda Nogueira, Rafael dos Santos Bezerra, Raul Machado…	https://www.gisaid.org/	?	?	2021-12-18	?
hCoV-19/Brazil/SP-IB_143535/2021	Symptomatic	ncov	EPI_ISL_7809338	?	2021-12-01	South America	Brazil	Sao Paulo	Sao Paulo	South America	Brazil	Sao Paulo	genome	29857	Human	unknown	unknown	?	AY.43.2	GK	INSIDE	Instituto Butantan	Dimas Tadeu Covas, Antonio Jorge Martins, Claudia Renata dos Santos Barros, David Schlesinger, Debora Botequio Moretti, Elaine Cristina Marqueze, Elaine Vieira Santos, Evandra Strazza Rodrigues, Heidge Fukumasu, Jayme Augusto de Souza-Neto, José Salvatore Leister Patané, Luiz Alcantara, Luiz Lehmann Coutinho, Maria Carolina Elias, Maurício Lacerda Nogueira, Rafael dos Santos Bezerra, Raul Machado…	https://www.gisaid.org/	?	?	2021-12-18	?
hCoV-19/Brazil/SP-IB_143789/2021	Symptomatic	ncov	EPI_ISL_8014023	?	2021-12-06	South America	Brazil	Sao Paulo	Sao Paulo	South America	Brazil	Sao Paulo	genome	29803	Human	unknown	unknown	?	AY.43.2	GK	FACULDADE DE MEDICINA ABC	Instituto Butantan	Dimas Tadeu Covas, Antonio Jorge Martins, Claudia Renata dos Santos Barros, David Schlesinger, Debora Botequio Moretti, Elaine Cristina Marqueze, Elaine Vieira Santos, Evandra Strazza Rodrigues, Heidge Fukumasu, Jayme Augusto de Souza-Neto, José Salvatore Leister Patané, Luiz Alcantara, Luiz Lehmann Coutinho, Maria Carolina Elias, Maurício Lacerda Nogueira, Rafael dos Santos Bezerra, Raul Machado…	https://www.gisaid.org/	?	?	2021-12-23	?
hCoV-19/Brazil/SP-IB_143791/2021	Symptomatic	ncov	EPI_ISL_8014025	?	2021-12-06	South America	Brazil	Sao Paulo	Sao Paulo	South America	Brazil	Sao Paulo	genome	29806	Human	unknown	unknown	?	AY.43.2	GK	BIOFAST	Instituto Butantan	Dimas Tadeu Covas, Antonio Jorge Martins, Claudia Renata dos Santos Barros, David Schlesinger, Debora Botequio Moretti, Elaine Cristina Marqueze, Elaine Vieira Santos, Evandra Strazza Rodrigues, Heidge Fukumasu, Jayme Augusto de Souza-Neto, José Salvatore Leister Patané, Luiz Alcantara, Luiz Lehmann Coutinho, Maria Carolina Elias, Maurício Lacerda Nogueira, Rafael dos Santos Bezerra, Raul Machado…	https://www.gisaid.org/	?	?	2021-12-23	?
hCoV-19/Brazil/SP-IB_143793/2021	Symptomatic	ncov	EPI_ISL_8014027	?	2021-12-05	South America	Brazil	Sao Paulo	Sao Paulo	South America	Brazil	Sao Paulo	genome	29831	Human	unknown	unknown	?	AY.43.2	GK	INSIDE	Instituto Butantan	Dimas Tadeu Covas, Antonio Jorge Martins, Claudia Renata dos Santos Barros, David Schlesinger, Debora Botequio Moretti, Elaine Cristina Marqueze, Elaine Vieira Santos, Evandra Strazza Rodrigues, Heidge Fukumasu, Jayme Augusto de Souza-Neto, José Salvatore Leister Patané, Luiz Alcantara, Luiz Lehmann Coutinho, Maria Carolina Elias, Maurício Lacerda Nogueira, Rafael dos Santos Bezerra, Raul Machado…	https://www.gisaid.org/	?	?	2021-12-23	?
hCoV-19/Brazil/SP-IB_143039/2021	Symptomatic	ncov	EPI_ISL_7808785	?	2021-11-29	South America	Brazil	Sao Paulo	Sao Paulo	South America	Brazil	Sao Paulo	genome	29888	Human	unknown	unknown	?	AY.43.7	GK	BIOFAST	Instituto Butantan	Dimas Tadeu Covas, Antonio Jorge Martins, Claudia Renata dos Santos Barros, David Schlesinger, Debora Botequio Moretti, Elaine Cristina Marqueze, Elaine Vieira Santos, Evandra Strazza Rodrigues, Heidge Fukumasu, Jayme Augusto de Souza-Neto, José Salvatore Leister Patané, Luiz Alcantara, Luiz Lehmann Coutinho, Maria Carolina Elias, Maurício Lacerda Nogueira, Rafael dos Santos Bezerra, Raul Machado…	https://www.gisaid.org/	?	?	2021-12-17	?
hCoV-19/Brazil/SP-IB_143048/2021	Symptomatic	ncov	EPI_ISL_7808794	?	2021-12-01	South America	Brazil	Sao Paulo	Sao Paulo	South America	Brazil	Sao Paulo	genome	29854	Human	unknown	unknown	?	AY.43.7	GK	BIOFAST	Instituto Butantan	Dimas Tadeu Covas, Antonio Jorge Martins, Claudia Renata dos Santos Barros, David Schlesinger, Debora Botequio Moretti, Elaine Cristina Marqueze, Elaine Vieira Santos, Evandra Strazza Rodrigues, Heidge Fukumasu, Jayme Augusto de Souza-Neto, José Salvatore Leister Patané, Luiz Alcantara, Luiz Lehmann Coutinho, Maria Carolina Elias, Maurício Lacerda Nogueira, Rafael dos Santos Bezerra, Raul Machado…	https://www.gisaid.org/	?	?	2021-12-17	?
hCoV-19/Brazil/SP-IB_143049/2021	Symptomatic	ncov	EPI_ISL_7808795	?	2021-12-01	South America	Brazil	Sao Paulo	Sao Paulo	South America	Brazil	Sao Paulo	genome	29879	Human	unknown	unknown	?	AY.43.7	GK	BIOFAST	Instituto Butantan	Dimas Tadeu Covas, Antonio Jorge Martins, Claudia Renata dos Santos Barros, David Schlesinger, Debora Botequio Moretti, Elaine Cristina Marqueze, Elaine Vieira Santos, Evandra Strazza Rodrigues, Heidge Fukumasu, Jayme Augusto de Souza-Neto, José Salvatore Leister Patané, Luiz Alcantara, Luiz Lehmann Coutinho, Maria Carolina Elias, Maurício Lacerda Nogueira, Rafael dos Santos Bezerra, Raul Machado…	https://www.gisaid.org/	?	?	2021-12-17	?
hCoV-19/Brazil/SP-IB_143053/2021	Symptomatic	ncov	EPI_ISL_7808797	?	2021-11-30	South America	Brazil	Sao Paulo	Sao Paulo	South America	Brazil	Sao Paulo	genome	29871	Human	unknown	unknown	?	AY.43.7	GK	BIOFAST	Instituto Butantan	Dimas Tadeu Covas, Antonio Jorge Martins, Claudia Renata dos Santos Barros, David Schlesinger, Debora Botequio Moretti, Elaine Cristina Marqueze, Elaine Vieira Santos, Evandra Strazza Rodrigues, Heidge Fukumasu, Jayme Augusto de Souza-Neto, José Salvatore Leister Patané, Luiz Alcantara, Luiz Lehmann Coutinho, Maria Carolina Elias, Maurício Lacerda Nogueira, Rafael dos Santos Bezerra, Raul Machado…	https://www.gisaid.org/	?	?	2021-12-17	?
hCoV-19/Brazil/SP-IB_143455/2021	Symptomatic	ncov	EPI_ISL_7808925	?	2021-12-01	South America	Brazil	Sao Paulo	Sao Paulo	South America	Brazil	Sao Paulo	genome	29877	Human	unknown	unknown	?	AY.43.7	GK	INSIDE	Instituto Butantan	Dimas Tadeu Covas, Antonio Jorge Martins, Claudia Renata dos Santos Barros, David Schlesinger, Debora Botequio Moretti, Elaine Cristina Marqueze, Elaine Vieira Santos, Evandra Strazza Rodrigues, Heidge Fukumasu, Jayme Augusto de Souza-Neto, José Salvatore Leister Patané, Luiz Alcantara, Luiz Lehmann Coutinho, Maria Carolina Elias, Maurício Lacerda Nogueira, Rafael dos Santos Bezerra, Raul Machado…	https://www.gisaid.org/	?	?	2021-12-17	?
hCoV-19/Brazil/SP-IB_143456/2021	Symptomatic	ncov	EPI_ISL_7808926	?	2021-12-01	South America	Brazil	Sao Paulo	Sao Paulo	South America	Brazil	Sao Paulo	genome	29884	Human	unknown	unknown	?	AY.43.7	GK	INSIDE	Instituto Butantan	Dimas Tadeu Covas, Antonio Jorge Martins, Claudia Renata dos Santos Barros, David Schlesinger, Debora Botequio Moretti, Elaine Cristina Marqueze, Elaine Vieira Santos, Evandra Strazza Rodrigues, Heidge Fukumasu, Jayme Augusto de Souza-Neto, José Salvatore Leister Patané, Luiz Alcantara, Luiz Lehmann Coutinho, Maria Carolina Elias, Maurício Lacerda Nogueira, Rafael dos Santos Bezerra, Raul Machado…	https://www.gisaid.org/	?	?	2021-12-17	?
hCoV-19/Brazil/SP-IB_143457/2021	Symptomatic	ncov	EPI_ISL_7808927	?	2021-12-01	South America	Brazil	Sao Paulo	Sao Paulo	South America	Brazil	Sao Paulo	genome	29856	Human	unknown	unknown	?	AY.43.7	GK	INSIDE	Instituto Butantan	Dimas Tadeu Covas, Antonio Jorge Martins, Claudia Renata dos Santos Barros, David Schlesinger, Debora Botequio Moretti, Elaine Cristina Marqueze, Elaine Vieira Santos, Evandra Strazza Rodrigues, Heidge Fukumasu, Jayme Augusto de Souza-Neto, José Salvatore Leister Patané, Luiz Alcantara, Luiz Lehmann Coutinho, Maria Carolina Elias, Maurício Lacerda Nogueira, Rafael dos Santos Bezerra, Raul Machado…	https://www.gisaid.org/	?	?	2021-12-17	?
hCoV-19/Brazil/SP-IB_143472/2021	Symptomatic	ncov	EPI_ISL_7808939	?	2021-11-30	South America	Brazil	Sao Paulo	Sao Paulo	South America	Brazil	Sao Paulo	genome	29838	Human	unknown	unknown	?	AY.43.7	GK	AFIP	Instituto Butantan	Dimas Tadeu Covas, Antonio Jorge Martins, Claudia Renata dos Santos Barros, David Schlesinger, Debora Botequio Moretti, Elaine Cristina Marqueze, Elaine Vieira Santos, Evandra Strazza Rodrigues, Heidge Fukumasu, Jayme Augusto de Souza-Neto, José Salvatore Leister Patané, Luiz Alcantara, Luiz Lehmann Coutinho, Maria Carolina Elias, Maurício Lacerda Nogueira, Rafael dos Santos Bezerra, Raul Machado…	https://www.gisaid.org/	?	?	2021-12-17	?
hCoV-19/Brazil/SP-IB_143473/2021	Symptomatic	ncov	EPI_ISL_7808940	?	2021-11-29	South America	Brazil	Sao Paulo	Sao Paulo	South America	Brazil	Sao Paulo	genome	29886	Human	unknown	unknown	?	AY.43.7	GK	AFIP	Instituto Butantan	Dimas Tadeu Covas, Antonio Jorge Martins, Claudia Renata dos Santos Barros, David Schlesinger, Debora Botequio Moretti, Elaine Cristina Marqueze, Elaine Vieira Santos, Evandra Strazza Rodrigues, Heidge Fukumasu, Jayme Augusto de Souza-Neto, José Salvatore Leister Patané, Luiz Alcantara, Luiz Lehmann Coutinho, Maria Carolina Elias, Maurício Lacerda Nogueira, Rafael dos Santos Bezerra, Raul Machado…	https://www.gisaid.org/	?	?	2021-12-17	?
hCoV-19/Brazil/SP-IB_143475/2021	Symptomatic	ncov	EPI_ISL_7808941	?	2021-11-29	South America	Brazil	Sao Paulo	Sao Paulo	South America	Brazil	Sao Paulo	genome	29855	Human	unknown	unknown	?	AY.43.7	GK	AFIP	Instituto Butantan	Dimas Tadeu Covas, Antonio Jorge Martins, Claudia Renata dos Santos Barros, David Schlesinger, Debora Botequio Moretti, Elaine Cristina Marqueze, Elaine Vieira Santos, Evandra Strazza Rodrigues, Heidge Fukumasu, Jayme Augusto de Souza-Neto, José Salvatore Leister Patané, Luiz Alcantara, Luiz Lehmann Coutinho, Maria Carolina Elias, Maurício Lacerda Nogueira, Rafael dos Santos Bezerra, Raul Machado…	https://www.gisaid.org/	?	?	2021-12-17	?
hCoV-19/Brazil/SP-IB_143476/2021	Symptomatic	ncov	EPI_ISL_7808942	?	2021-11-29	South America	Brazil	Sao Paulo	Sao Paulo	South America	Brazil	Sao Paulo	genome	29857	Human	unknown	unknown	?	AY.43.7	GK	AFIP	Instituto Butantan	Dimas Tadeu Covas, Antonio Jorge Martins, Claudia Renata dos Santos Barros, David Schlesinger, Debora Botequio Moretti, Elaine Cristina Marqueze, Elaine Vieira Santos, Evandra Strazza Rodrigues, Heidge Fukumasu, Jayme Augusto de Souza-Neto, José Salvatore Leister Patané, Luiz Alcantara, Luiz Lehmann Coutinho, Maria Carolina Elias, Maurício Lacerda Nogueira, Rafael dos Santos Bezerra, Raul Machado…	https://www.gisaid.org/	?	?	2021-12-17	?
hCoV-19/Brazil/SP-IB_143478/2021	Symptomatic	ncov	EPI_ISL_7808944	?	2021-11-29	South America	Brazil	Sao Paulo	Sao Paulo	South America	Brazil	Sao Paulo	genome	29854	Human	unknown	unknown	?	AY.43.7	GK	AFIP	Instituto Butantan	Dimas Tadeu Covas, Antonio Jorge Martins, Claudia Renata dos Santos Barros, David Schlesinger, Debora Botequio Moretti, Elaine Cristina Marqueze, Elaine Vieira Santos, Evandra Strazza Rodrigues, Heidge Fukumasu, Jayme Augusto de Souza-Neto, José Salvatore Leister Patané, Luiz Alcantara, Luiz Lehmann Coutinho, Maria Carolina Elias, Maurício Lacerda Nogueira, Rafael dos Santos Bezerra, Raul Machado…	https://www.gisaid.org/	?	?	2021-12-17	?
hCoV-19/Brazil/SP-IB_143036/2021	Symptomatic	ncov	EPI_ISL_7809034	?	2021-11-30	South America	Brazil	Sao Paulo	Sao Paulo	South America	Brazil	Sao Paulo	genome	29851	Human	unknown	unknown	?	AY.43.7	GK	BIOFAST	Instituto Butantan	Dimas Tadeu Covas, Antonio Jorge Martins, Claudia Renata dos Santos Barros, David Schlesinger, Debora Botequio Moretti, Elaine Cristina Marqueze, Elaine Vieira Santos, Evandra Strazza Rodrigues, Heidge Fukumasu, Jayme Augusto de Souza-Neto, José Salvatore Leister Patané, Luiz Alcantara, Luiz Lehmann Coutinho, Maria Carolina Elias, Maurício Lacerda Nogueira, Rafael dos Santos Bezerra, Raul Machado…	https://www.gisaid.org/	?	?	2021-12-17	?
hCoV-19/Brazil/SP-IB_144094/2021	Symptomatic	ncov	EPI_ISL_8014075	?	2021-12-06	South America	Brazil	Sao Paulo	Sao Paulo	South America	Brazil	Sao Paulo	genome	29873	Human	unknown	unknown	?	AY.43.7	GK	INSIDE	Instituto Butantan	Dimas Tadeu Covas, Antonio Jorge Martins, Claudia Renata dos Santos Barros, David Schlesinger, Debora Botequio Moretti, Elaine Cristina Marqueze, Elaine Vieira Santos, Evandra Strazza Rodrigues, Heidge Fukumasu, Jayme Augusto de Souza-Neto, José Salvatore Leister Patané, Luiz Alcantara, Luiz Lehmann Coutinho, Maria Carolina Elias, Maurício Lacerda Nogueira, Rafael dos Santos Bezerra, Raul Machado…	https://www.gisaid.org/	?	?	2021-12-23	?
hCoV-19/Brazil/SP-IB_143459/2021	Symptomatic	ncov	EPI_ISL_7808929	?	2021-12-01	South America	Brazil	Sao Paulo	Sao Paulo	South America	Brazil	Sao Paulo	genome	29885	Human	unknown	unknown	?	AY.43.8	GK	INSIDE	Instituto Butantan	Dimas Tadeu Covas, Antonio Jorge Martins, Claudia Renata dos Santos Barros, David Schlesinger, Debora Botequio Moretti, Elaine Cristina Marqueze, Elaine Vieira Santos, Evandra Strazza Rodrigues, Heidge Fukumasu, Jayme Augusto de Souza-Neto, José Salvatore Leister Patané, Luiz Alcantara, Luiz Lehmann Coutinho, Maria Carolina Elias, Maurício Lacerda Nogueira, Rafael dos Santos Bezerra, Raul Machado…	https://www.gisaid.org/	?	?	2021-12-17	?
hCoV-19/Brazil/SP-IB_143460/2021	Symptomatic	ncov	EPI_ISL_7808930	?	2021-11-30	South America	Brazil	Sao Paulo	Sao Paulo	South America	Brazil	Sao Paulo	genome	29888	Human	unknown	unknown	?	AY.43.8	GK	INSIDE	Instituto Butantan	Dimas Tadeu Covas, Antonio Jorge Martins, Claudia Renata dos Santos Barros, David Schlesinger, Debora Botequio Moretti, Elaine Cristina Marqueze, Elaine Vieira Santos, Evandra Strazza Rodrigues, Heidge Fukumasu, Jayme Augusto de Souza-Neto, José Salvatore Leister Patané, Luiz Alcantara, Luiz Lehmann Coutinho, Maria Carolina Elias, Maurício Lacerda Nogueira, Rafael dos Santos Bezerra, Raul Machado…	https://www.gisaid.org/	?	?	2021-12-17	?
hCoV-19/Brazil/SP-IB_143113/2021	Symptomatic	ncov	EPI_ISL_7808827	?	2021-12-01	South America	Brazil	Sao Paulo	Sao Paulo	South America	Brazil	Sao Paulo	genome	29854	Human	unknown	unknown	?	AY.44	GK	BIOFAST	Instituto Butantan	Dimas Tadeu Covas, Antonio Jorge Martins, Claudia Renata dos Santos Barros, David Schlesinger, Debora Botequio Moretti, Elaine Cristina Marqueze, Elaine Vieira Santos, Evandra Strazza Rodrigues, Heidge Fukumasu, Jayme Augusto de Souza-Neto, José Salvatore Leister Patané, Luiz Alcantara, Luiz Lehmann Coutinho, Maria Carolina Elias, Maurício Lacerda Nogueira, Rafael dos Santos Bezerra, Raul Machado…	https://www.gisaid.org/	?	?	2021-12-17	?
hCoV-19/Brazil/SP-IB_143114/2021	Symptomatic	ncov	EPI_ISL_7808828	?	2021-11-30	South America	Brazil	Sao Paulo	Sao Paulo	South America	Brazil	Sao Paulo	genome	29856	Human	unknown	unknown	?	AY.46.3	GK	BIOFAST	Instituto Butantan	Dimas Tadeu Covas, Antonio Jorge Martins, Claudia Renata dos Santos Barros, David Schlesinger, Debora Botequio Moretti, Elaine Cristina Marqueze, Elaine Vieira Santos, Evandra Strazza Rodrigues, Heidge Fukumasu, Jayme Augusto de Souza-Neto, José Salvatore Leister Patané, Luiz Alcantara, Luiz Lehmann Coutinho, Maria Carolina Elias, Maurício Lacerda Nogueira, Rafael dos Santos Bezerra, Raul Machado…	https://www.gisaid.org/	?	?	2021-12-17	?
hCoV-19/Brazil/SP-IB_143115/2021	Symptomatic	ncov	EPI_ISL_7808829	?	2021-12-01	South America	Brazil	Sao Paulo	Sao Paulo	South America	Brazil	Sao Paulo	genome	29888	Human	unknown	unknown	?	AY.46.3	GK	BIOFAST	Instituto Butantan	Dimas Tadeu Covas, Antonio Jorge Martins, Claudia Renata dos Santos Barros, David Schlesinger, Debora Botequio Moretti, Elaine Cristina Marqueze, Elaine Vieira Santos, Evandra Strazza Rodrigues, Heidge Fukumasu, Jayme Augusto de Souza-Neto, José Salvatore Leister Patané, Luiz Alcantara, Luiz Lehmann Coutinho, Maria Carolina Elias, Maurício Lacerda Nogueira, Rafael dos Santos Bezerra, Raul Machado…	https://www.gisaid.org/	?	?	2021-12-17	?
hCoV-19/Brazil/SP-IB_143116/2021	Symptomatic	ncov	EPI_ISL_7808830	?	2021-11-30	South America	Brazil	Sao Paulo	Sao Paulo	South America	Brazil	Sao Paulo	genome	29862	Human	unknown	unknown	?	AY.46.3	GK	BIOFAST	Instituto Butantan	Dimas Tadeu Covas, Antonio Jorge Martins, Claudia Renata dos Santos Barros, David Schlesinger, Debora Botequio Moretti, Elaine Cristina Marqueze, Elaine Vieira Santos, Evandra Strazza Rodrigues, Heidge Fukumasu, Jayme Augusto de Souza-Neto, José Salvatore Leister Patané, Luiz Alcantara, Luiz Lehmann Coutinho, Maria Carolina Elias, Maurício Lacerda Nogueira, Rafael dos Santos Bezerra, Raul Machado…	https://www.gisaid.org/	?	?	2021-12-17	?
hCoV-19/Brazil/SP-IB_143117/2021	Symptomatic	ncov	EPI_ISL_7808831	?	2021-11-30	South America	Brazil	Sao Paulo	Sao Paulo	South America	Brazil	Sao Paulo	genome	29860	Human	unknown	unknown	?	AY.46.3	GK	BIOFAST	Instituto Butantan	Dimas Tadeu Covas, Antonio Jorge Martins, Claudia Renata dos Santos Barros, David Schlesinger, Debora Botequio Moretti, Elaine Cristina Marqueze, Elaine Vieira Santos, Evandra Strazza Rodrigues, Heidge Fukumasu, Jayme Augusto de Souza-Neto, José Salvatore Leister Patané, Luiz Alcantara, Luiz Lehmann Coutinho, Maria Carolina Elias, Maurício Lacerda Nogueira, Rafael dos Santos Bezerra, Raul Machado…	https://www.gisaid.org/	?	?	2021-12-17	?
hCoV-19/Brazil/SP-IB_143553/2021	Symptomatic	ncov	EPI_ISL_7808983	?	2021-11-30	South America	Brazil	Sao Paulo	Sao Paulo	South America	Brazil	Sao Paulo	genome	29853	Human	unknown	unknown	?	AY.46.3	GK	INSIDE	Instituto Butantan	Dimas Tadeu Covas, Antonio Jorge Martins, Claudia Renata dos Santos Barros, David Schlesinger, Debora Botequio Moretti, Elaine Cristina Marqueze, Elaine Vieira Santos, Evandra Strazza Rodrigues, Heidge Fukumasu, Jayme Augusto de Souza-Neto, José Salvatore Leister Patané, Luiz Alcantara, Luiz Lehmann Coutinho, Maria Carolina Elias, Maurício Lacerda Nogueira, Rafael dos Santos Bezerra, Raul Machado…	https://www.gisaid.org/	?	?	2021-12-17	?
hCoV-19/Brazil/SP-IB_143554/2021	Symptomatic	ncov	EPI_ISL_7808984	?	2021-12-01	South America	Brazil	Sao Paulo	Sao Paulo	South America	Brazil	Sao Paulo	genome	29887	Human	unknown	unknown	?	AY.46.3	GK	INSIDE	Instituto Butantan	Dimas Tadeu Covas, Antonio Jorge Martins, Claudia Renata dos Santos Barros, David Schlesinger, Debora Botequio Moretti, Elaine Cristina Marqueze, Elaine Vieira Santos, Evandra Strazza Rodrigues, Heidge Fukumasu, Jayme Augusto de Souza-Neto, José Salvatore Leister Patané, Luiz Alcantara, Luiz Lehmann Coutinho, Maria Carolina Elias, Maurício Lacerda Nogueira, Rafael dos Santos Bezerra, Raul Machado…	https://www.gisaid.org/	?	?	2021-12-17	?
hCoV-19/Brazil/SP-IB_143555/2021	Symptomatic	ncov	EPI_ISL_7808985	?	2021-11-30	South America	Brazil	Sao Paulo	Sao Paulo	South America	Brazil	Sao Paulo	genome	29814	Human	unknown	unknown	?	AY.46.3	GK	FACULDADE DE MEDICINA ABC	Instituto Butantan	Dimas Tadeu Covas, Antonio Jorge Martins, Claudia Renata dos Santos Barros, David Schlesinger, Debora Botequio Moretti, Elaine Cristina Marqueze, Elaine Vieira Santos, Evandra Strazza Rodrigues, Heidge Fukumasu, Jayme Augusto de Souza-Neto, José Salvatore Leister Patané, Luiz Alcantara, Luiz Lehmann Coutinho, Maria Carolina Elias, Maurício Lacerda Nogueira, Rafael dos Santos Bezerra, Raul Machado…	https://www.gisaid.org/	?	?	2021-12-17	?
hCoV-19/Brazil/SP-IB_144112/2021	Symptomatic	ncov	EPI_ISL_8014088	?	2021-12-06	South America	Brazil	Sao Paulo	Sao Paulo	South America	Brazil	Sao Paulo	genome	29860	Human	unknown	unknown	?	AY.46.3	GK	INSIDE	Instituto Butantan	Dimas Tadeu Covas, Antonio Jorge Martins, Claudia Renata dos Santos Barros, David Schlesinger, Debora Botequio Moretti, Elaine Cristina Marqueze, Elaine Vieira Santos, Evandra Strazza Rodrigues, Heidge Fukumasu, Jayme Augusto de Souza-Neto, José Salvatore Leister Patané, Luiz Alcantara, Luiz Lehmann Coutinho, Maria Carolina Elias, Maurício Lacerda Nogueira, Rafael dos Santos Bezerra, Raul Machado…	https://www.gisaid.org/	?	?	2021-12-23	?
hCoV-19/Brazil/SP-IB_144114/2021	Symptomatic	ncov	EPI_ISL_8013891	?	2021-12-06	South America	Brazil	Sao Paulo	Sao Paulo	South America	Brazil	Sao Paulo	genome	29833	Human	unknown	unknown	?	AY.99.1	GK	AFIP	Instituto Butantan	Dimas Tadeu Covas, Antonio Jorge Martins, Claudia Renata dos Santos Barros, David Schlesinger, Debora Botequio Moretti, Elaine Cristina Marqueze, Elaine Vieira Santos, Evandra Strazza Rodrigues, Heidge Fukumasu, Jayme Augusto de Souza-Neto, José Salvatore Leister Patané, Luiz Alcantara, Luiz Lehmann Coutinho, Maria Carolina Elias, Maurício Lacerda Nogueira, Rafael dos Santos Bezerra, Raul Machado…	https://www.gisaid.org/	?	?	2021-12-23	?
hCoV-19/Brazil/SP-IB_143172/2021	Symptomatic	ncov	EPI_ISL_7808863	?	2021-12-02	South America	Brazil	Sao Paulo	Sao Paulo	South America	Brazil	Sao Paulo	genome	29883	Human	unknown	unknown	?	AY.99.2	GK	UPA CAMPO LIMPO	Instituto Butantan	Dimas Tadeu Covas, Antonio Jorge Martins, Claudia Renata dos Santos Barros, David Schlesinger, Debora Botequio Moretti, Elaine Cristina Marqueze, Elaine Vieira Santos, Evandra Strazza Rodrigues, Heidge Fukumasu, Jayme Augusto de Souza-Neto, José Salvatore Leister Patané, Luiz Alcantara, Luiz Lehmann Coutinho, Maria Carolina Elias, Maurício Lacerda Nogueira, Rafael dos Santos Bezerra, Raul Machado…	https://www.gisaid.org/	?	?	2021-12-17	?
hCoV-19/Brazil/SP-IB_143179/2021	Symptomatic	ncov	EPI_ISL_7808866	?	2021-11-30	South America	Brazil	Sao Paulo	Sao Paulo	South America	Brazil	Sao Paulo	genome	29877	Human	unknown	unknown	?	AY.99.2	GK	BIOFAST	Instituto Butantan	Dimas Tadeu Covas, Antonio Jorge Martins, Claudia Renata dos Santos Barros, David Schlesinger, Debora Botequio Moretti, Elaine Cristina Marqueze, Elaine Vieira Santos, Evandra Strazza Rodrigues, Heidge Fukumasu, Jayme Augusto de Souza-Neto, José Salvatore Leister Patané, Luiz Alcantara, Luiz Lehmann Coutinho, Maria Carolina Elias, Maurício Lacerda Nogueira, Rafael dos Santos Bezerra, Raul Machado…	https://www.gisaid.org/	?	?	2021-12-17	?
hCoV-19/Brazil/SP-IB_143180/2021	Symptomatic	ncov	EPI_ISL_7808867	?	2021-11-30	South America	Brazil	Sao Paulo	Sao Paulo	South America	Brazil	Sao Paulo	genome	29860	Human	unknown	unknown	?	AY.99.2	GK	BIOFAST	Instituto Butantan	Dimas Tadeu Covas, Antonio Jorge Martins, Claudia Renata dos Santos Barros, David Schlesinger, Debora Botequio Moretti, Elaine Cristina Marqueze, Elaine Vieira Santos, Evandra Strazza Rodrigues, Heidge Fukumasu, Jayme Augusto de Souza-Neto, José Salvatore Leister Patané, Luiz Alcantara, Luiz Lehmann Coutinho, Maria Carolina Elias, Maurício Lacerda Nogueira, Rafael dos Santos Bezerra, Raul Machado…	https://www.gisaid.org/	?	?	2021-12-17	?
hCoV-19/Brazil/SP-IB_143181/2021	Symptomatic	ncov	EPI_ISL_7808868	?	2021-11-30	South America	Brazil	Sao Paulo	Sao Paulo	South America	Brazil	Sao Paulo	genome	29886	Human	unknown	unknown	?	AY.99.2	GK	BIOFAST	Instituto Butantan	Dimas Tadeu Covas, Antonio Jorge Martins, Claudia Renata dos Santos Barros, David Schlesinger, Debora Botequio Moretti, Elaine Cristina Marqueze, Elaine Vieira Santos, Evandra Strazza Rodrigues, Heidge Fukumasu, Jayme Augusto de Souza-Neto, José Salvatore Leister Patané, Luiz Alcantara, Luiz Lehmann Coutinho, Maria Carolina Elias, Maurício Lacerda Nogueira, Rafael dos Santos Bezerra, Raul Machado…	https://www.gisaid.org/	?	?	2021-12-17	?
hCoV-19/Brazil/SP-IB_143183/2021	Symptomatic	ncov	EPI_ISL_7808869	?	2021-11-29	South America	Brazil	Sao Paulo	Sao Paulo	South America	Brazil	Sao Paulo	genome	29886	Human	unknown	unknown	?	AY.99.2	GK	BIOFAST	Instituto Butantan	Dimas Tadeu Covas, Antonio Jorge Martins, Claudia Renata dos Santos Barros, David Schlesinger, Debora Botequio Moretti, Elaine Cristina Marqueze, Elaine Vieira Santos, Evandra Strazza Rodrigues, Heidge Fukumasu, Jayme Augusto de Souza-Neto, José Salvatore Leister Patané, Luiz Alcantara, Luiz Lehmann Coutinho, Maria Carolina Elias, Maurício Lacerda Nogueira, Rafael dos Santos Bezerra, Raul Machado…	https://www.gisaid.org/	?	?	2021-12-17	?
hCoV-19/Brazil/SP-IB_143184/2021	Symptomatic	ncov	EPI_ISL_7808870	?	2021-11-30	South America	Brazil	Sao Paulo	Sao Paulo	South America	Brazil	Sao Paulo	genome	29886	Human	unknown	unknown	?	AY.99.2	GK	BIOFAST	Instituto Butantan	Dimas Tadeu Covas, Antonio Jorge Martins, Claudia Renata dos Santos Barros, David Schlesinger, Debora Botequio Moretti, Elaine Cristina Marqueze, Elaine Vieira Santos, Evandra Strazza Rodrigues, Heidge Fukumasu, Jayme Augusto de Souza-Neto, José Salvatore Leister Patané, Luiz Alcantara, Luiz Lehmann Coutinho, Maria Carolina Elias, Maurício Lacerda Nogueira, Rafael dos Santos Bezerra, Raul Machado…	https://www.gisaid.org/	?	?	2021-12-17	?
hCoV-19/Brazil/SP-IB_143185/2021	Symptomatic	ncov	EPI_ISL_7808871	?	2021-11-30	South America	Brazil	Sao Paulo	Sao Paulo	South America	Brazil	Sao Paulo	genome	29886	Human	unknown	unknown	?	AY.99.2	GK	BIOFAST	Instituto Butantan	Dimas Tadeu Covas, Antonio Jorge Martins, Claudia Renata dos Santos Barros, David Schlesinger, Debora Botequio Moretti, Elaine Cristina Marqueze, Elaine Vieira Santos, Evandra Strazza Rodrigues, Heidge Fukumasu, Jayme Augusto de Souza-Neto, José Salvatore Leister Patané, Luiz Alcantara, Luiz Lehmann Coutinho, Maria Carolina Elias, Maurício Lacerda Nogueira, Rafael dos Santos Bezerra, Raul Machado…	https://www.gisaid.org/	?	?	2021-12-17	?
hCoV-19/Brazil/SP-IB_143186/2021	Symptomatic	ncov	EPI_ISL_7808872	?	2021-12-01	South America	Brazil	Sao Paulo	Sao Paulo	South America	Brazil	Sao Paulo	genome	29880	Human	unknown	unknown	?	AY.99.2	GK	BIOFAST	Instituto Butantan	Dimas Tadeu Covas, Antonio Jorge Martins, Claudia Renata dos Santos Barros, David Schlesinger, Debora Botequio Moretti, Elaine Cristina Marqueze, Elaine Vieira Santos, Evandra Strazza Rodrigues, Heidge Fukumasu, Jayme Augusto de Souza-Neto, José Salvatore Leister Patané, Luiz Alcantara, Luiz Lehmann Coutinho, Maria Carolina Elias, Maurício Lacerda Nogueira, Rafael dos Santos Bezerra, Raul Machado…	https://www.gisaid.org/	?	?	2021-12-17	?
hCoV-19/Brazil/SP-IB_143187/2021	Symptomatic	ncov	EPI_ISL_7808873	?	2021-12-01	South America	Brazil	Sao Paulo	Sao Paulo	South America	Brazil	Sao Paulo	genome	29856	Human	unknown	unknown	?	AY.99.2	GK	BIOFAST	Instituto Butantan	Dimas Tadeu Covas, Antonio Jorge Martins, Claudia Renata dos Santos Barros, David Schlesinger, Debora Botequio Moretti, Elaine Cristina Marqueze, Elaine Vieira Santos, Evandra Strazza Rodrigues, Heidge Fukumasu, Jayme Augusto de Souza-Neto, José Salvatore Leister Patané, Luiz Alcantara, Luiz Lehmann Coutinho, Maria Carolina Elias, Maurício Lacerda Nogueira, Rafael dos Santos Bezerra, Raul Machado…	https://www.gisaid.org/	?	?	2021-12-17	?
hCoV-19/Brazil/SP-IB_143188/2021	Symptomatic	ncov	EPI_ISL_7808874	?	2021-11-30	South America	Brazil	Sao Paulo	Sao Paulo	South America	Brazil	Sao Paulo	genome	29860	Human	unknown	unknown	?	AY.99.2	GK	BIOFAST	Instituto Butantan	Dimas Tadeu Covas, Antonio Jorge Martins, Claudia Renata dos Santos Barros, David Schlesinger, Debora Botequio Moretti, Elaine Cristina Marqueze, Elaine Vieira Santos, Evandra Strazza Rodrigues, Heidge Fukumasu, Jayme Augusto de Souza-Neto, José Salvatore Leister Patané, Luiz Alcantara, Luiz Lehmann Coutinho, Maria Carolina Elias, Maurício Lacerda Nogueira, Rafael dos Santos Bezerra, Raul Machado…	https://www.gisaid.org/	?	?	2021-12-17	?
hCoV-19/Brazil/SP-IB_143189/2021	Symptomatic	ncov	EPI_ISL_7808875	?	2021-11-30	South America	Brazil	Sao Paulo	Sao Paulo	South America	Brazil	Sao Paulo	genome	29855	Human	unknown	unknown	?	AY.99.2	GK	BIOFAST	Instituto Butantan	Dimas Tadeu Covas, Antonio Jorge Martins, Claudia Renata dos Santos Barros, David Schlesinger, Debora Botequio Moretti, Elaine Cristina Marqueze, Elaine Vieira Santos, Evandra Strazza Rodrigues, Heidge Fukumasu, Jayme Augusto de Souza-Neto, José Salvatore Leister Patané, Luiz Alcantara, Luiz Lehmann Coutinho, Maria Carolina Elias, Maurício Lacerda Nogueira, Rafael dos Santos Bezerra, Raul Machado…	https://www.gisaid.org/	?	?	2021-12-17	?
hCoV-19/Brazil/SP-IB_143190/2021	Symptomatic	ncov	EPI_ISL_7808876	?	2021-11-30	South America	Brazil	Sao Paulo	Sao Paulo	South America	Brazil	Sao Paulo	genome	29878	Human	unknown	unknown	?	AY.99.2	GK	BIOFAST	Instituto Butantan	Dimas Tadeu Covas, Antonio Jorge Martins, Claudia Renata dos Santos Barros, David Schlesinger, Debora Botequio Moretti, Elaine Cristina Marqueze, Elaine Vieira Santos, Evandra Strazza Rodrigues, Heidge Fukumasu, Jayme Augusto de Souza-Neto, José Salvatore Leister Patané, Luiz Alcantara, Luiz Lehmann Coutinho, Maria Carolina Elias, Maurício Lacerda Nogueira, Rafael dos Santos Bezerra, Raul Machado…	https://www.gisaid.org/	?	?	2021-12-17	?
hCoV-19/Brazil/SP-IB_143192/2021	Symptomatic	ncov	EPI_ISL_7808877	?	2021-11-30	South America	Brazil	Sao Paulo	Sao Paulo	South America	Brazil	Sao Paulo	genome	29888	Human	unknown	unknown	?	AY.99.2	GK	BIOFAST	Instituto Butantan	Dimas Tadeu Covas, Antonio Jorge Martins, Claudia Renata dos Santos Barros, David Schlesinger, Debora Botequio Moretti, Elaine Cristina Marqueze, Elaine Vieira Santos, Evandra Strazza Rodrigues, Heidge Fukumasu, Jayme Augusto de Souza-Neto, José Salvatore Leister Patané, Luiz Alcantara, Luiz Lehmann Coutinho, Maria Carolina Elias, Maurício Lacerda Nogueira, Rafael dos Santos Bezerra, Raul Machado…	https://www.gisaid.org/	?	?	2021-12-17	?
hCoV-19/Brazil/SP-IB_143193/2021	Symptomatic	ncov	EPI_ISL_7808878	?	2021-12-01	South America	Brazil	Sao Paulo	Sao Paulo	South America	Brazil	Sao Paulo	genome	29886	Human	unknown	unknown	?	AY.99.2	GK	BIOFAST	Instituto Butantan	Dimas Tadeu Covas, Antonio Jorge Martins, Claudia Renata dos Santos Barros, David Schlesinger, Debora Botequio Moretti, Elaine Cristina Marqueze, Elaine Vieira Santos, Evandra Strazza Rodrigues, Heidge Fukumasu, Jayme Augusto de Souza-Neto, José Salvatore Leister Patané, Luiz Alcantara, Luiz Lehmann Coutinho, Maria Carolina Elias, Maurício Lacerda Nogueira, Rafael dos Santos Bezerra, Raul Machado…	https://www.gisaid.org/	?	?	2021-12-17	?
hCoV-19/Brazil/SP-IB_143194/2021	Symptomatic	ncov	EPI_ISL_7808879	?	2021-11-29	South America	Brazil	Sao Paulo	Sao Paulo	South America	Brazil	Sao Paulo	genome	29834	Human	unknown	unknown	?	AY.99.2	GK	BIOFAST	Instituto Butantan	Dimas Tadeu Covas, Antonio Jorge Martins, Claudia Renata dos Santos Barros, David Schlesinger, Debora Botequio Moretti, Elaine Cristina Marqueze, Elaine Vieira Santos, Evandra Strazza Rodrigues, Heidge Fukumasu, Jayme Augusto de Souza-Neto, José Salvatore Leister Patané, Luiz Alcantara, Luiz Lehmann Coutinho, Maria Carolina Elias, Maurício Lacerda Nogueira, Rafael dos Santos Bezerra, Raul Machado…	https://www.gisaid.org/	?	?	2021-12-17	?
hCoV-19/Brazil/SP-IB_143196/2021	Symptomatic	ncov	EPI_ISL_7808880	?	2021-11-30	South America	Brazil	Sao Paulo	Sao Paulo	South America	Brazil	Sao Paulo	genome	29871	Human	unknown	unknown	?	AY.99.2	GK	BIOFAST	Instituto Butantan	Dimas Tadeu Covas, Antonio Jorge Martins, Claudia Renata dos Santos Barros, David Schlesinger, Debora Botequio Moretti, Elaine Cristina Marqueze, Elaine Vieira Santos, Evandra Strazza Rodrigues, Heidge Fukumasu, Jayme Augusto de Souza-Neto, José Salvatore Leister Patané, Luiz Alcantara, Luiz Lehmann Coutinho, Maria Carolina Elias, Maurício Lacerda Nogueira, Rafael dos Santos Bezerra, Raul Machado…	https://www.gisaid.org/	?	?	2021-12-17	?
hCoV-19/Brazil/SP-IB_143562/2021	Symptomatic	ncov	EPI_ISL_7808986	?	2021-11-30	South America	Brazil	Sao Paulo	Sao Paulo	South America	Brazil	Sao Paulo	genome	29853	Human	unknown	unknown	?	AY.99.2	GK	INSIDE	Instituto Butantan	Dimas Tadeu Covas, Antonio Jorge Martins, Claudia Renata dos Santos Barros, David Schlesinger, Debora Botequio Moretti, Elaine Cristina Marqueze, Elaine Vieira Santos, Evandra Strazza Rodrigues, Heidge Fukumasu, Jayme Augusto de Souza-Neto, José Salvatore Leister Patané, Luiz Alcantara, Luiz Lehmann Coutinho, Maria Carolina Elias, Maurício Lacerda Nogueira, Rafael dos Santos Bezerra, Raul Machado…	https://www.gisaid.org/	?	?	2021-12-17	?
hCoV-19/Brazil/SP-IB_143563/2021	Symptomatic	ncov	EPI_ISL_7808987	?	2021-11-30	South America	Brazil	Sao Paulo	Sao Paulo	South America	Brazil	Sao Paulo	genome	29886	Human	unknown	unknown	?	AY.99.2	GK	INSIDE	Instituto Butantan	Dimas Tadeu Covas, Antonio Jorge Martins, Claudia Renata dos Santos Barros, David Schlesinger, Debora Botequio Moretti, Elaine Cristina Marqueze, Elaine Vieira Santos, Evandra Strazza Rodrigues, Heidge Fukumasu, Jayme Augusto de Souza-Neto, José Salvatore Leister Patané, Luiz Alcantara, Luiz Lehmann Coutinho, Maria Carolina Elias, Maurício Lacerda Nogueira, Rafael dos Santos Bezerra, Raul Machado…	https://www.gisaid.org/	?	?	2021-12-17	?
hCoV-19/Brazil/SP-IB_143565/2021	Symptomatic	ncov	EPI_ISL_7808988	?	2021-11-29	South America	Brazil	Sao Paulo	Sao Paulo	South America	Brazil	Sao Paulo	genome	29840	Human	unknown	unknown	?	AY.99.2	GK	INSIDE	Instituto Butantan	Dimas Tadeu Covas, Antonio Jorge Martins, Claudia Renata dos Santos Barros, David Schlesinger, Debora Botequio Moretti, Elaine Cristina Marqueze, Elaine Vieira Santos, Evandra Strazza Rodrigues, Heidge Fukumasu, Jayme Augusto de Souza-Neto, José Salvatore Leister Patané, Luiz Alcantara, Luiz Lehmann Coutinho, Maria Carolina Elias, Maurício Lacerda Nogueira, Rafael dos Santos Bezerra, Raul Machado…	https://www.gisaid.org/	?	?	2021-12-17	?
hCoV-19/Brazil/SP-IB_143566/2021	Symptomatic	ncov	EPI_ISL_7808989	?	2021-11-30	South America	Brazil	Sao Paulo	Sao Paulo	South America	Brazil	Sao Paulo	genome	29840	Human	unknown	unknown	?	AY.99.2	GK	INSIDE	Instituto Butantan	Dimas Tadeu Covas, Antonio Jorge Martins, Claudia Renata dos Santos Barros, David Schlesinger, Debora Botequio Moretti, Elaine Cristina Marqueze, Elaine Vieira Santos, Evandra Strazza Rodrigues, Heidge Fukumasu, Jayme Augusto de Souza-Neto, José Salvatore Leister Patané, Luiz Alcantara, Luiz Lehmann Coutinho, Maria Carolina Elias, Maurício Lacerda Nogueira, Rafael dos Santos Bezerra, Raul Machado…	https://www.gisaid.org/	?	?	2021-12-17	?
hCoV-19/Brazil/SP-IB_143567/2021	Symptomatic	ncov	EPI_ISL_7808990	?	2021-11-30	South America	Brazil	Sao Paulo	Sao Paulo	South America	Brazil	Sao Paulo	genome	29879	Human	unknown	unknown	?	AY.99.2	GK	INSIDE	Instituto Butantan	Dimas Tadeu Covas, Antonio Jorge Martins, Claudia Renata dos Santos Barros, David Schlesinger, Debora Botequio Moretti, Elaine Cristina Marqueze, Elaine Vieira Santos, Evandra Strazza Rodrigues, Heidge Fukumasu, Jayme Augusto de Souza-Neto, José Salvatore Leister Patané, Luiz Alcantara, Luiz Lehmann Coutinho, Maria Carolina Elias, Maurício Lacerda Nogueira, Rafael dos Santos Bezerra, Raul Machado…	https://www.gisaid.org/	?	?	2021-12-17	?
hCoV-19/Brazil/SP-IB_143568/2021	Symptomatic	ncov	EPI_ISL_7808991	?	2021-11-30	South America	Brazil	Sao Paulo	Sao Paulo	South America	Brazil	Sao Paulo	genome	29833	Human	unknown	unknown	?	AY.99.2	GK	INSIDE	Instituto Butantan	Dimas Tadeu Covas, Antonio Jorge Martins, Claudia Renata dos Santos Barros, David Schlesinger, Debora Botequio Moretti, Elaine Cristina Marqueze, Elaine Vieira Santos, Evandra Strazza Rodrigues, Heidge Fukumasu, Jayme Augusto de Souza-Neto, José Salvatore Leister Patané, Luiz Alcantara, Luiz Lehmann Coutinho, Maria Carolina Elias, Maurício Lacerda Nogueira, Rafael dos Santos Bezerra, Raul Machado…	https://www.gisaid.org/	?	?	2021-12-17	?
hCoV-19/Brazil/SP-IB_143569/2021	Symptomatic	ncov	EPI_ISL_7808992	?	2021-12-02	South America	Brazil	Sao Paulo	Sao Paulo	South America	Brazil	Sao Paulo	genome	29840	Human	unknown	unknown	?	AY.99.2	GK	INSIDE	Instituto Butantan	Dimas Tadeu Covas, Antonio Jorge Martins, Claudia Renata dos Santos Barros, David Schlesinger, Debora Botequio Moretti, Elaine Cristina Marqueze, Elaine Vieira Santos, Evandra Strazza Rodrigues, Heidge Fukumasu, Jayme Augusto de Souza-Neto, José Salvatore Leister Patané, Luiz Alcantara, Luiz Lehmann Coutinho, Maria Carolina Elias, Maurício Lacerda Nogueira, Rafael dos Santos Bezerra, Raul Machado…	https://www.gisaid.org/	?	?	2021-12-17	?
hCoV-19/Brazil/SP-IB_143570/2021	Symptomatic	ncov	EPI_ISL_7808993	?	2021-11-29	South America	Brazil	Sao Paulo	Sao Paulo	South America	Brazil	Sao Paulo	genome	29866	Human	unknown	unknown	?	AY.99.2	GK	INSIDE	Instituto Butantan	Dimas Tadeu Covas, Antonio Jorge Martins, Claudia Renata dos Santos Barros, David Schlesinger, Debora Botequio Moretti, Elaine Cristina Marqueze, Elaine Vieira Santos, Evandra Strazza Rodrigues, Heidge Fukumasu, Jayme Augusto de Souza-Neto, José Salvatore Leister Patané, Luiz Alcantara, Luiz Lehmann Coutinho, Maria Carolina Elias, Maurício Lacerda Nogueira, Rafael dos Santos Bezerra, Raul Machado…	https://www.gisaid.org/	?	?	2021-12-17	?
hCoV-19/Brazil/SP-IB_143572/2021	Symptomatic	ncov	EPI_ISL_7808994	?	2021-11-30	South America	Brazil	Sao Paulo	Sao Paulo	South America	Brazil	Sao Paulo	genome	29886	Human	unknown	unknown	?	AY.99.2	GK	INSIDE	Instituto Butantan	Dimas Tadeu Covas, Antonio Jorge Martins, Claudia Renata dos Santos Barros, David Schlesinger, Debora Botequio Moretti, Elaine Cristina Marqueze, Elaine Vieira Santos, Evandra Strazza Rodrigues, Heidge Fukumasu, Jayme Augusto de Souza-Neto, José Salvatore Leister Patané, Luiz Alcantara, Luiz Lehmann Coutinho, Maria Carolina Elias, Maurício Lacerda Nogueira, Rafael dos Santos Bezerra, Raul Machado…	https://www.gisaid.org/	?	?	2021-12-17	?
hCoV-19/Brazil/SP-IB_143573/2021	Symptomatic	ncov	EPI_ISL_7808995	?	2021-11-30	South America	Brazil	Sao Paulo	Sao Paulo	South America	Brazil	Sao Paulo	genome	29882	Human	unknown	unknown	?	AY.99.2	GK	INSIDE	Instituto Butantan	Dimas Tadeu Covas, Antonio Jorge Martins, Claudia Renata dos Santos Barros, David Schlesinger, Debora Botequio Moretti, Elaine Cristina Marqueze, Elaine Vieira Santos, Evandra Strazza Rodrigues, Heidge Fukumasu, Jayme Augusto de Souza-Neto, José Salvatore Leister Patané, Luiz Alcantara, Luiz Lehmann Coutinho, Maria Carolina Elias, Maurício Lacerda Nogueira, Rafael dos Santos Bezerra, Raul Machado…	https://www.gisaid.org/	?	?	2021-12-17	?
hCoV-19/Brazil/SP-IB_143574/2021	Symptomatic	ncov	EPI_ISL_7808996	?	2021-11-30	South America	Brazil	Sao Paulo	Sao Paulo	South America	Brazil	Sao Paulo	genome	29886	Human	unknown	unknown	?	AY.99.2	GK	INSIDE	Instituto Butantan	Dimas Tadeu Covas, Antonio Jorge Martins, Claudia Renata dos Santos Barros, David Schlesinger, Debora Botequio Moretti, Elaine Cristina Marqueze, Elaine Vieira Santos, Evandra Strazza Rodrigues, Heidge Fukumasu, Jayme Augusto de Souza-Neto, José Salvatore Leister Patané, Luiz Alcantara, Luiz Lehmann Coutinho, Maria Carolina Elias, Maurício Lacerda Nogueira, Rafael dos Santos Bezerra, Raul Machado…	https://www.gisaid.org/	?	?	2021-12-17	?
hCoV-19/Brazil/SP-IB_143575/2021	Symptomatic	ncov	EPI_ISL_7808997	?	2021-12-01	South America	Brazil	Sao Paulo	Sao Paulo	South America	Brazil	Sao Paulo	genome	29882	Human	unknown	unknown	?	AY.99.2	GK	INSIDE	Instituto Butantan	Dimas Tadeu Covas, Antonio Jorge Martins, Claudia Renata dos Santos Barros, David Schlesinger, Debora Botequio Moretti, Elaine Cristina Marqueze, Elaine Vieira Santos, Evandra Strazza Rodrigues, Heidge Fukumasu, Jayme Augusto de Souza-Neto, José Salvatore Leister Patané, Luiz Alcantara, Luiz Lehmann Coutinho, Maria Carolina Elias, Maurício Lacerda Nogueira, Rafael dos Santos Bezerra, Raul Machado…	https://www.gisaid.org/	?	?	2021-12-17	?
hCoV-19/Brazil/SP-IB_143576/2021	Symptomatic	ncov	EPI_ISL_7808998	?	2021-11-30	South America	Brazil	Sao Paulo	Sao Paulo	South America	Brazil	Sao Paulo	genome	29886	Human	unknown	unknown	?	AY.99.2	GK	INSIDE	Instituto Butantan	Dimas Tadeu Covas, Antonio Jorge Martins, Claudia Renata dos Santos Barros, David Schlesinger, Debora Botequio Moretti, Elaine Cristina Marqueze, Elaine Vieira Santos, Evandra Strazza Rodrigues, Heidge Fukumasu, Jayme Augusto de Souza-Neto, José Salvatore Leister Patané, Luiz Alcantara, Luiz Lehmann Coutinho, Maria Carolina Elias, Maurício Lacerda Nogueira, Rafael dos Santos Bezerra, Raul Machado…	https://www.gisaid.org/	?	?	2021-12-17	?
hCoV-19/Brazil/SP-IB_143577/2021	Symptomatic	ncov	EPI_ISL_7808999	?	2021-12-01	South America	Brazil	Sao Paulo	Sao Paulo	South America	Brazil	Sao Paulo	genome	29886	Human	unknown	unknown	?	AY.99.2	GK	INSIDE	Instituto Butantan	Dimas Tadeu Covas, Antonio Jorge Martins, Claudia Renata dos Santos Barros, David Schlesinger, Debora Botequio Moretti, Elaine Cristina Marqueze, Elaine Vieira Santos, Evandra Strazza Rodrigues, Heidge Fukumasu, Jayme Augusto de Souza-Neto, José Salvatore Leister Patané, Luiz Alcantara, Luiz Lehmann Coutinho, Maria Carolina Elias, Maurício Lacerda Nogueira, Rafael dos Santos Bezerra, Raul Machado…	https://www.gisaid.org/	?	?	2021-12-17	?
hCoV-19/Brazil/SP-IB_143578/2021	Symptomatic	ncov	EPI_ISL_7809000	?	2021-12-01	South America	Brazil	Sao Paulo	Sao Paulo	South America	Brazil	Sao Paulo	genome	29859	Human	unknown	unknown	?	AY.99.2	GK	INSIDE	Instituto Butantan	Dimas Tadeu Covas, Antonio Jorge Martins, Claudia Renata dos Santos Barros, David Schlesinger, Debora Botequio Moretti, Elaine Cristina Marqueze, Elaine Vieira Santos, Evandra Strazza Rodrigues, Heidge Fukumasu, Jayme Augusto de Souza-Neto, José Salvatore Leister Patané, Luiz Alcantara, Luiz Lehmann Coutinho, Maria Carolina Elias, Maurício Lacerda Nogueira, Rafael dos Santos Bezerra, Raul Machado…	https://www.gisaid.org/	?	?	2021-12-17	?
hCoV-19/Brazil/SP-IB_143579/2021	Symptomatic	ncov	EPI_ISL_7809001	?	2021-11-29	South America	Brazil	Sao Paulo	Sao Paulo	South America	Brazil	Sao Paulo	genome	29885	Human	unknown	unknown	?	AY.99.2	GK	INSIDE	Instituto Butantan	Dimas Tadeu Covas, Antonio Jorge Martins, Claudia Renata dos Santos Barros, David Schlesinger, Debora Botequio Moretti, Elaine Cristina Marqueze, Elaine Vieira Santos, Evandra Strazza Rodrigues, Heidge Fukumasu, Jayme Augusto de Souza-Neto, José Salvatore Leister Patané, Luiz Alcantara, Luiz Lehmann Coutinho, Maria Carolina Elias, Maurício Lacerda Nogueira, Rafael dos Santos Bezerra, Raul Machado…	https://www.gisaid.org/	?	?	2021-12-17	?
hCoV-19/Brazil/SP-IB_143581/2021	Symptomatic	ncov	EPI_ISL_7809002	?	2021-11-30	South America	Brazil	Sao Paulo	Sao Paulo	South America	Brazil	Sao Paulo	genome	29843	Human	unknown	unknown	?	AY.99.2	GK	FACULDADE DE MEDICINA ABC	Instituto Butantan	Dimas Tadeu Covas, Antonio Jorge Martins, Claudia Renata dos Santos Barros, David Schlesinger, Debora Botequio Moretti, Elaine Cristina Marqueze, Elaine Vieira Santos, Evandra Strazza Rodrigues, Heidge Fukumasu, Jayme Augusto de Souza-Neto, José Salvatore Leister Patané, Luiz Alcantara, Luiz Lehmann Coutinho, Maria Carolina Elias, Maurício Lacerda Nogueira, Rafael dos Santos Bezerra, Raul Machado…	https://www.gisaid.org/	?	?	2021-12-17	?
hCoV-19/Brazil/SP-IB_143582/2021	Symptomatic	ncov	EPI_ISL_7809003	?	2021-12-01	South America	Brazil	Sao Paulo	Sao Paulo	South America	Brazil	Sao Paulo	genome	29886	Human	unknown	unknown	?	AY.99.2	GK	FACULDADE DE MEDICINA ABC	Instituto Butantan	Dimas Tadeu Covas, Antonio Jorge Martins, Claudia Renata dos Santos Barros, David Schlesinger, Debora Botequio Moretti, Elaine Cristina Marqueze, Elaine Vieira Santos, Evandra Strazza Rodrigues, Heidge Fukumasu, Jayme Augusto de Souza-Neto, José Salvatore Leister Patané, Luiz Alcantara, Luiz Lehmann Coutinho, Maria Carolina Elias, Maurício Lacerda Nogueira, Rafael dos Santos Bezerra, Raul Machado…	https://www.gisaid.org/	?	?	2021-12-17	?
hCoV-19/Brazil/SP-IB_143583/2021	Symptomatic	ncov	EPI_ISL_7809004	?	2021-11-26	South America	Brazil	Sao Paulo	Sao Paulo	South America	Brazil	Sao Paulo	genome	29882	Human	unknown	unknown	?	AY.99.2	GK	FACULDADE DE MEDICINA ABC	Instituto Butantan	Dimas Tadeu Covas, Antonio Jorge Martins, Claudia Renata dos Santos Barros, David Schlesinger, Debora Botequio Moretti, Elaine Cristina Marqueze, Elaine Vieira Santos, Evandra Strazza Rodrigues, Heidge Fukumasu, Jayme Augusto de Souza-Neto, José Salvatore Leister Patané, Luiz Alcantara, Luiz Lehmann Coutinho, Maria Carolina Elias, Maurício Lacerda Nogueira, Rafael dos Santos Bezerra, Raul Machado…	https://www.gisaid.org/	?	?	2021-12-17	?
hCoV-19/Brazil/SP-IB_143584/2021	Symptomatic	ncov	EPI_ISL_7809005	?	2021-12-01	South America	Brazil	Sao Paulo	Sao Paulo	South America	Brazil	Sao Paulo	genome	29852	Human	unknown	unknown	?	AY.99.2	GK	AFIP	Instituto Butantan	Dimas Tadeu Covas, Antonio Jorge Martins, Claudia Renata dos Santos Barros, David Schlesinger, Debora Botequio Moretti, Elaine Cristina Marqueze, Elaine Vieira Santos, Evandra Strazza Rodrigues, Heidge Fukumasu, Jayme Augusto de Souza-Neto, José Salvatore Leister Patané, Luiz Alcantara, Luiz Lehmann Coutinho, Maria Carolina Elias, Maurício Lacerda Nogueira, Rafael dos Santos Bezerra, Raul Machado…	https://www.gisaid.org/	?	?	2021-12-17	?
hCoV-19/Brazil/SP-IB_143585/2021	Symptomatic	ncov	EPI_ISL_7809006	?	2021-11-30	South America	Brazil	Sao Paulo	Sao Paulo	South America	Brazil	Sao Paulo	genome	29887	Human	unknown	unknown	?	AY.99.2	GK	AFIP	Instituto Butantan	Dimas Tadeu Covas, Antonio Jorge Martins, Claudia Renata dos Santos Barros, David Schlesinger, Debora Botequio Moretti, Elaine Cristina Marqueze, Elaine Vieira Santos, Evandra Strazza Rodrigues, Heidge Fukumasu, Jayme Augusto de Souza-Neto, José Salvatore Leister Patané, Luiz Alcantara, Luiz Lehmann Coutinho, Maria Carolina Elias, Maurício Lacerda Nogueira, Rafael dos Santos Bezerra, Raul Machado…	https://www.gisaid.org/	?	?	2021-12-17	?
hCoV-19/Brazil/SP-IB_143586/2021	Symptomatic	ncov	EPI_ISL_7809007	?	2021-11-30	South America	Brazil	Sao Paulo	Sao Paulo	South America	Brazil	Sao Paulo	genome	29886	Human	unknown	unknown	?	AY.99.2	GK	AFIP	Instituto Butantan	Dimas Tadeu Covas, Antonio Jorge Martins, Claudia Renata dos Santos Barros, David Schlesinger, Debora Botequio Moretti, Elaine Cristina Marqueze, Elaine Vieira Santos, Evandra Strazza Rodrigues, Heidge Fukumasu, Jayme Augusto de Souza-Neto, José Salvatore Leister Patané, Luiz Alcantara, Luiz Lehmann Coutinho, Maria Carolina Elias, Maurício Lacerda Nogueira, Rafael dos Santos Bezerra, Raul Machado…	https://www.gisaid.org/	?	?	2021-12-17	?
hCoV-19/Brazil/SP-IB_143587/2021	Symptomatic	ncov	EPI_ISL_7809008	?	2021-11-29	South America	Brazil	Sao Paulo	Sao Paulo	South America	Brazil	Sao Paulo	genome	29855	Human	unknown	unknown	?	AY.99.2	GK	AFIP	Instituto Butantan	Dimas Tadeu Covas, Antonio Jorge Martins, Claudia Renata dos Santos Barros, David Schlesinger, Debora Botequio Moretti, Elaine Cristina Marqueze, Elaine Vieira Santos, Evandra Strazza Rodrigues, Heidge Fukumasu, Jayme Augusto de Souza-Neto, José Salvatore Leister Patané, Luiz Alcantara, Luiz Lehmann Coutinho, Maria Carolina Elias, Maurício Lacerda Nogueira, Rafael dos Santos Bezerra, Raul Machado…	https://www.gisaid.org/	?	?	2021-12-17	?
hCoV-19/Brazil/SP-IB_143588/2021	Symptomatic	ncov	EPI_ISL_7809009	?	2021-11-29	South America	Brazil	Sao Paulo	Sao Paulo	South America	Brazil	Sao Paulo	genome	29881	Human	unknown	unknown	?	AY.99.2	GK	AFIP	Instituto Butantan	Dimas Tadeu Covas, Antonio Jorge Martins, Claudia Renata dos Santos Barros, David Schlesinger, Debora Botequio Moretti, Elaine Cristina Marqueze, Elaine Vieira Santos, Evandra Strazza Rodrigues, Heidge Fukumasu, Jayme Augusto de Souza-Neto, José Salvatore Leister Patané, Luiz Alcantara, Luiz Lehmann Coutinho, Maria Carolina Elias, Maurício Lacerda Nogueira, Rafael dos Santos Bezerra, Raul Machado…	https://www.gisaid.org/	?	?	2021-12-17	?
hCoV-19/Brazil/SP-IB_143589/2021	Symptomatic	ncov	EPI_ISL_7809010	?	2021-11-30	South America	Brazil	Sao Paulo	Sao Paulo	South America	Brazil	Sao Paulo	genome	29843	Human	unknown	unknown	?	AY.99.2	GK	AFIP	Instituto Butantan	Dimas Tadeu Covas, Antonio Jorge Martins, Claudia Renata dos Santos Barros, David Schlesinger, Debora Botequio Moretti, Elaine Cristina Marqueze, Elaine Vieira Santos, Evandra Strazza Rodrigues, Heidge Fukumasu, Jayme Augusto de Souza-Neto, José Salvatore Leister Patané, Luiz Alcantara, Luiz Lehmann Coutinho, Maria Carolina Elias, Maurício Lacerda Nogueira, Rafael dos Santos Bezerra, Raul Machado…	https://www.gisaid.org/	?	?	2021-12-17	?
hCoV-19/Brazil/SP-IB_143191/2021	Symptomatic	ncov	EPI_ISL_7809027	?	2021-11-30	South America	Brazil	Sao Paulo	Sao Paulo	South America	Brazil	Sao Paulo	genome	29856	Human	unknown	unknown	?	AY.99.2	GK	BIOFAST	Instituto Butantan	Dimas Tadeu Covas, Antonio Jorge Martins, Claudia Renata dos Santos Barros, David Schlesinger, Debora Botequio Moretti, Elaine Cristina Marqueze, Elaine Vieira Santos, Evandra Strazza Rodrigues, Heidge Fukumasu, Jayme Augusto de Souza-Neto, José Salvatore Leister Patané, Luiz Alcantara, Luiz Lehmann Coutinho, Maria Carolina Elias, Maurício Lacerda Nogueira, Rafael dos Santos Bezerra, Raul Machado…	https://www.gisaid.org/	?	?	2021-12-17	?
hCoV-19/Brazil/SP-IB_143195/2021	Symptomatic	ncov	EPI_ISL_7809028	?	2021-11-30	South America	Brazil	Sao Paulo	Sao Paulo	South America	Brazil	Sao Paulo	genome	29792	Human	unknown	unknown	?	AY.99.2	GK	BIOFAST	Instituto Butantan	Dimas Tadeu Covas, Antonio Jorge Martins, Claudia Renata dos Santos Barros, David Schlesinger, Debora Botequio Moretti, Elaine Cristina Marqueze, Elaine Vieira Santos, Evandra Strazza Rodrigues, Heidge Fukumasu, Jayme Augusto de Souza-Neto, José Salvatore Leister Patané, Luiz Alcantara, Luiz Lehmann Coutinho, Maria Carolina Elias, Maurício Lacerda Nogueira, Rafael dos Santos Bezerra, Raul Machado…	https://www.gisaid.org/	?	?	2021-12-17	?
hCoV-19/Brazil/SP-IB_143564/2021	Symptomatic	ncov	EPI_ISL_7809035	?	2021-12-01	South America	Brazil	Sao Paulo	Sao Paulo	South America	Brazil	Sao Paulo	genome	29879	Human	unknown	unknown	?	AY.99.2	GK	INSIDE	Instituto Butantan	Dimas Tadeu Covas, Antonio Jorge Martins, Claudia Renata dos Santos Barros, David Schlesinger, Debora Botequio Moretti, Elaine Cristina Marqueze, Elaine Vieira Santos, Evandra Strazza Rodrigues, Heidge Fukumasu, Jayme Augusto de Souza-Neto, José Salvatore Leister Patané, Luiz Alcantara, Luiz Lehmann Coutinho, Maria Carolina Elias, Maurício Lacerda Nogueira, Rafael dos Santos Bezerra, Raul Machado…	https://www.gisaid.org/	?	?	2021-12-17	?
hCoV-19/Brazil/SP-IB_143571/2021	Symptomatic	ncov	EPI_ISL_7809244	?	2021-11-26	South America	Brazil	Sao Paulo	Sao Paulo	South America	Brazil	Sao Paulo	genome	29880	Human	unknown	unknown	?	AY.99.2	GK	INSIDE	Instituto Butantan	Dimas Tadeu Covas, Antonio Jorge Martins, Claudia Renata dos Santos Barros, David Schlesinger, Debora Botequio Moretti, Elaine Cristina Marqueze, Elaine Vieira Santos, Evandra Strazza Rodrigues, Heidge Fukumasu, Jayme Augusto de Souza-Neto, José Salvatore Leister Patané, Luiz Alcantara, Luiz Lehmann Coutinho, Maria Carolina Elias, Maurício Lacerda Nogueira, Rafael dos Santos Bezerra, Raul Machado…	https://www.gisaid.org/	?	?	2021-12-18	?
hCoV-19/Brazil/SP-IB_143580/2021	Symptomatic	ncov	EPI_ISL_7809342	?	2021-11-29	South America	Brazil	Sao Paulo	Sao Paulo	South America	Brazil	Sao Paulo	genome	29856	Human	unknown	unknown	?	AY.99.2	GK	INSIDE	Instituto Butantan	Dimas Tadeu Covas, Antonio Jorge Martins, Claudia Renata dos Santos Barros, David Schlesinger, Debora Botequio Moretti, Elaine Cristina Marqueze, Elaine Vieira Santos, Evandra Strazza Rodrigues, Heidge Fukumasu, Jayme Augusto de Souza-Neto, José Salvatore Leister Patané, Luiz Alcantara, Luiz Lehmann Coutinho, Maria Carolina Elias, Maurício Lacerda Nogueira, Rafael dos Santos Bezerra, Raul Machado…	https://www.gisaid.org/	?	?	2021-12-18	?
hCoV-19/Brazil/SP-IB_143182/2021	Symptomatic	ncov	EPI_ISL_7809370	?	2021-12-01	South America	Brazil	Sao Paulo	Sao Paulo	South America	Brazil	Sao Paulo	genome	29852	Human	unknown	unknown	?	AY.99.2	GK	BIOFAST	Instituto Butantan	Dimas Tadeu Covas, Antonio Jorge Martins, Claudia Renata dos Santos Barros, David Schlesinger, Debora Botequio Moretti, Elaine Cristina Marqueze, Elaine Vieira Santos, Evandra Strazza Rodrigues, Heidge Fukumasu, Jayme Augusto de Souza-Neto, José Salvatore Leister Patané, Luiz Alcantara, Luiz Lehmann Coutinho, Maria Carolina Elias, Maurício Lacerda Nogueira, Rafael dos Santos Bezerra, Raul Machado…	https://www.gisaid.org/	?	?	2021-12-18	?
hCoV-19/Brazil/SP-IB_144117/2021	Symptomatic	ncov	EPI_ISL_8013892	?	2021-12-06	South America	Brazil	Sao Paulo	Sao Paulo	South America	Brazil	Sao Paulo	genome	29873	Human	unknown	unknown	?	AY.99.2	GK	AFIP	Instituto Butantan	Dimas Tadeu Covas, Antonio Jorge Martins, Claudia Renata dos Santos Barros, David Schlesinger, Debora Botequio Moretti, Elaine Cristina Marqueze, Elaine Vieira Santos, Evandra Strazza Rodrigues, Heidge Fukumasu, Jayme Augusto de Souza-Neto, José Salvatore Leister Patané, Luiz Alcantara, Luiz Lehmann Coutinho, Maria Carolina Elias, Maurício Lacerda Nogueira, Rafael dos Santos Bezerra, Raul Machado…	https://www.gisaid.org/	?	?	2021-12-23	?
hCoV-19/Brazil/SP-IB_143805/2021	Symptomatic	ncov	EPI_ISL_8014039	?	2021-12-06	South America	Brazil	Sao Paulo	Sao Paulo	South America	Brazil	Sao Paulo	genome	29838	Human	unknown	unknown	?	AY.99.2	GK	BIOFAST	Instituto Butantan	Dimas Tadeu Covas, Antonio Jorge Martins, Claudia Renata dos Santos Barros, David Schlesinger, Debora Botequio Moretti, Elaine Cristina Marqueze, Elaine Vieira Santos, Evandra Strazza Rodrigues, Heidge Fukumasu, Jayme Augusto de Souza-Neto, José Salvatore Leister Patané, Luiz Alcantara, Luiz Lehmann Coutinho, Maria Carolina Elias, Maurício Lacerda Nogueira, Rafael dos Santos Bezerra, Raul Machado…	https://www.gisaid.org/	?	?	2021-12-23	?
hCoV-19/Brazil/SP-IB_143806/2021	Symptomatic	ncov	EPI_ISL_8014040	?	2021-12-06	South America	Brazil	Sao Paulo	Sao Paulo	South America	Brazil	Sao Paulo	genome	29849	Human	unknown	unknown	?	AY.99.2	GK	BIOFAST	Instituto Butantan	Dimas Tadeu Covas, Antonio Jorge Martins, Claudia Renata dos Santos Barros, David Schlesinger, Debora Botequio Moretti, Elaine Cristina Marqueze, Elaine Vieira Santos, Evandra Strazza Rodrigues, Heidge Fukumasu, Jayme Augusto de Souza-Neto, José Salvatore Leister Patané, Luiz Alcantara, Luiz Lehmann Coutinho, Maria Carolina Elias, Maurício Lacerda Nogueira, Rafael dos Santos Bezerra, Raul Machado…	https://www.gisaid.org/	?	?	2021-12-23	?
hCoV-19/Brazil/SP-IB_143807/2021	Symptomatic	ncov	EPI_ISL_8014041	?	2021-12-06	South America	Brazil	Sao Paulo	Sao Paulo	South America	Brazil	Sao Paulo	genome	29837	Human	unknown	unknown	?	AY.99.2	GK	BIOFAST	Instituto Butantan	Dimas Tadeu Covas, Antonio Jorge Martins, Claudia Renata dos Santos Barros, David Schlesinger, Debora Botequio Moretti, Elaine Cristina Marqueze, Elaine Vieira Santos, Evandra Strazza Rodrigues, Heidge Fukumasu, Jayme Augusto de Souza-Neto, José Salvatore Leister Patané, Luiz Alcantara, Luiz Lehmann Coutinho, Maria Carolina Elias, Maurício Lacerda Nogueira, Rafael dos Santos Bezerra, Raul Machado…	https://www.gisaid.org/	?	?	2021-12-23	?
hCoV-19/Brazil/SP-IB_143810/2021	Symptomatic	ncov	EPI_ISL_8014044	?	2021-12-03	South America	Brazil	Sao Paulo	Sao Paulo	South America	Brazil	Sao Paulo	genome	29829	Human	unknown	unknown	?	AY.99.2	GK	INSIDE	Instituto Butantan	Dimas Tadeu Covas, Antonio Jorge Martins, Claudia Renata dos Santos Barros, David Schlesinger, Debora Botequio Moretti, Elaine Cristina Marqueze, Elaine Vieira Santos, Evandra Strazza Rodrigues, Heidge Fukumasu, Jayme Augusto de Souza-Neto, José Salvatore Leister Patané, Luiz Alcantara, Luiz Lehmann Coutinho, Maria Carolina Elias, Maurício Lacerda Nogueira, Rafael dos Santos Bezerra, Raul Machado…	https://www.gisaid.org/	?	?	2021-12-23	?
hCoV-19/Brazil/SP-IB_143815/2021	Symptomatic	ncov	EPI_ISL_8014049	?	2021-12-06	South America	Brazil	Sao Paulo	Sao Paulo	South America	Brazil	Sao Paulo	genome	29808	Human	unknown	unknown	?	AY.99.2	GK	INSIDE	Instituto Butantan	Dimas Tadeu Covas, Antonio Jorge Martins, Claudia Renata dos Santos Barros, David Schlesinger, Debora Botequio Moretti, Elaine Cristina Marqueze, Elaine Vieira Santos, Evandra Strazza Rodrigues, Heidge Fukumasu, Jayme Augusto de Souza-Neto, José Salvatore Leister Patané, Luiz Alcantara, Luiz Lehmann Coutinho, Maria Carolina Elias, Maurício Lacerda Nogueira, Rafael dos Santos Bezerra, Raul Machado…	https://www.gisaid.org/	?	?	2021-12-23	?
hCoV-19/Brazil/SP-IB_143816/2021	Symptomatic	ncov	EPI_ISL_8014050	?	2021-12-04	South America	Brazil	Sao Paulo	Sao Paulo	South America	Brazil	Sao Paulo	genome	29815	Human	unknown	unknown	?	AY.99.2	GK	INSIDE	Instituto Butantan	Dimas Tadeu Covas, Antonio Jorge Martins, Claudia Renata dos Santos Barros, David Schlesinger, Debora Botequio Moretti, Elaine Cristina Marqueze, Elaine Vieira Santos, Evandra Strazza Rodrigues, Heidge Fukumasu, Jayme Augusto de Souza-Neto, José Salvatore Leister Patané, Luiz Alcantara, Luiz Lehmann Coutinho, Maria Carolina Elias, Maurício Lacerda Nogueira, Rafael dos Santos Bezerra, Raul Machado…	https://www.gisaid.org/	?	?	2021-12-23	?
hCoV-19/Brazil/SP-IB_143819/2021	Symptomatic	ncov	EPI_ISL_8014053	?	2021-12-06	South America	Brazil	Sao Paulo	Sao Paulo	South America	Brazil	Sao Paulo	genome	29846	Human	unknown	unknown	?	AY.99.2	GK	INSIDE	Instituto Butantan	Dimas Tadeu Covas, Antonio Jorge Martins, Claudia Renata dos Santos Barros, David Schlesinger, Debora Botequio Moretti, Elaine Cristina Marqueze, Elaine Vieira Santos, Evandra Strazza Rodrigues, Heidge Fukumasu, Jayme Augusto de Souza-Neto, José Salvatore Leister Patané, Luiz Alcantara, Luiz Lehmann Coutinho, Maria Carolina Elias, Maurício Lacerda Nogueira, Rafael dos Santos Bezerra, Raul Machado…	https://www.gisaid.org/	?	?	2021-12-23	?
hCoV-19/Brazil/SP-IB_144196/2021	Symptomatic	ncov	EPI_ISL_8014090	?	2021-12-06	South America	Brazil	Sao Paulo	Sao Paulo	South America	Brazil	Sao Paulo	genome	29886	Human	unknown	unknown	?	AY.99.2	GK	INSIDE	Instituto Butantan	Dimas Tadeu Covas, Antonio Jorge Martins, Claudia Renata dos Santos Barros, David Schlesinger, Debora Botequio Moretti, Elaine Cristina Marqueze, Elaine Vieira Santos, Evandra Strazza Rodrigues, Heidge Fukumasu, Jayme Augusto de Souza-Neto, José Salvatore Leister Patané, Luiz Alcantara, Luiz Lehmann Coutinho, Maria Carolina Elias, Maurício Lacerda Nogueira, Rafael dos Santos Bezerra, Raul Machado…	https://www.gisaid.org/	?	?	2021-12-23	?
hCoV-19/Brazil/SP-IB_144197/2021	Symptomatic	ncov	EPI_ISL_8014091	?	2021-12-03	South America	Brazil	Sao Paulo	Sao Paulo	South America	Brazil	Sao Paulo	genome	29879	Human	unknown	unknown	?	AY.99.2	GK	INSIDE	Instituto Butantan	Dimas Tadeu Covas, Antonio Jorge Martins, Claudia Renata dos Santos Barros, David Schlesinger, Debora Botequio Moretti, Elaine Cristina Marqueze, Elaine Vieira Santos, Evandra Strazza Rodrigues, Heidge Fukumasu, Jayme Augusto de Souza-Neto, José Salvatore Leister Patané, Luiz Alcantara, Luiz Lehmann Coutinho, Maria Carolina Elias, Maurício Lacerda Nogueira, Rafael dos Santos Bezerra, Raul Machado…	https://www.gisaid.org/	?	?	2021-12-23	?
hCoV-19/Brazil/SP-IB_144199/2021	Symptomatic	ncov	EPI_ISL_8014093	?	2021-12-05	South America	Brazil	Sao Paulo	Sao Paulo	South America	Brazil	Sao Paulo	genome	29887	Human	unknown	unknown	?	AY.99.2	GK	INSIDE	Instituto Butantan	Dimas Tadeu Covas, Antonio Jorge Martins, Claudia Renata dos Santos Barros, David Schlesinger, Debora Botequio Moretti, Elaine Cristina Marqueze, Elaine Vieira Santos, Evandra Strazza Rodrigues, Heidge Fukumasu, Jayme Augusto de Souza-Neto, José Salvatore Leister Patané, Luiz Alcantara, Luiz Lehmann Coutinho, Maria Carolina Elias, Maurício Lacerda Nogueira, Rafael dos Santos Bezerra, Raul Machado…	https://www.gisaid.org/	?	?	2021-12-23	?
hCoV-19/Brazil/SP-IB_143727/2021	Symptomatic	ncov	EPI_ISL_7809039	?	2021-11-30	South America	Brazil	Sao Paulo	Sao Paulo	South America	Brazil	Sao Paulo	genome	29896	Human	unknown	unknown	?	B.1.621	GH	AFIP	Instituto Butantan	Dimas Tadeu Covas, Antonio Jorge Martins, Claudia Renata dos Santos Barros, David Schlesinger, Debora Botequio Moretti, Elaine Cristina Marqueze, Elaine Vieira Santos, Evandra Strazza Rodrigues, Heidge Fukumasu, Jayme Augusto de Souza-Neto, José Salvatore Leister Patané, Luiz Alcantara, Luiz Lehmann Coutinho, Maria Carolina Elias, Maurício Lacerda Nogueira, Rafael dos Santos Bezerra, Raul Machado…	https://www.gisaid.org/	?	?	2021-12-17	?
hCoV-19/Brazil/SP-IB_143825/2021	Symptomatic	ncov	EPI_ISL_7779340	?	2021-12-06	South America	Brazil	Sao Paulo	Sao Paulo	South America	Brazil	Sao Paulo	genome	29824	Human	65	Female	?	BA.1.1	GRA	INSIDE DIAGNOSTICOS	Instituto Butantan	Dimas Tadeu Covas, Antonio Jorge Martins, Claudia Renata dos Santos Barros, David Schlesinger, Debora Botequio Moretti, Elaine Cristina Marqueze, Elaine Vieira Santos, Evandra Strazza Rodrigues, Heidge Fukumasu, Jayme Augusto de Souza-Neto, José Salvatore Leister Patané, Luiz Alcantara, Luiz Lehmann Coutinho, Maria Carolina Elias, Maurício Lacerda Nogueira, Rafael dos Santos Bezerra, Raul Machado…	https://www.gisaid.org/	?	?	2021-12-17	?
hCoV-19/Brazil/SP-IB_143824/2021	Symptomatic	ncov	EPI_ISL_7779342	?	2021-12-06	South America	Brazil	Sao Paulo	Sao Paulo	South America	Brazil	Sao Paulo	genome	29796	Human	30	Male	?	BA.1.1	GRA	BIOFAST	Instituto Butantan	Dimas Tadeu Covas, Antonio Jorge Martins, Claudia Renata dos Santos Barros, David Schlesinger, Debora Botequio Moretti, Elaine Cristina Marqueze, Elaine Vieira Santos, Evandra Strazza Rodrigues, Heidge Fukumasu, Jayme Augusto de Souza-Neto, José Salvatore Leister Patané, Luiz Alcantara, Luiz Lehmann Coutinho, Maria Carolina Elias, Maurício Lacerda Nogueira, Rafael dos Santos Bezerra, Raul Machado…	https://www.gisaid.org/	?	?	2021-12-17	?
hCoV-19/Brazil/SP-IB_156867/2022	Symptomatic	ncov	EPI_ISL_13020841	?	2022-05-09	South America	Brazil	Sao Paulo	Sao Paulo	South America	Brazil	Sao Paulo	genome	29864	Human	unknown	unknown	?	BA.1.1	GRA	UBS CASTRO ALVES	Instituto Butantan	Dimas Tadeu Covas, Antonio Jorge Martins, Claudia Renata dos Santos Barros, David Schlesinger, Debora Botequio Moretti, Elaine Cristina Marqueze, Elaine Vieira Santos, Evandra Strazza Rodrigues, Heidge Fukumasu, Jayme Augusto de Souza-Neto, Luiz Alcantara, Luiz Lehmann Coutinho, Maria Carolina Elias, Maurício Lacerda Nogueira, Raul Machado Neto, Rejane Maria Tommasini Grotto, Ricardo Haddad, Sand…	https://www.gisaid.org/	?	?	2022-05-30	?
hCoV-19/Brazil/SP-IB_144208/2021	Symptomatic	ncov	EPI_ISL_7883752	?	2021-12-06	South America	Brazil	Sao Paulo	Sao Paulo	South America	Brazil	Sao Paulo	genome	29871	Human	41	Male	?	BA.1.14.1	GRA	INSIDE	Instituto Butantan	Dimas Tadeu Covas, Antonio Jorge Martins, Claudia Renata dos Santos Barros, David Schlesinger, Debora Botequio Moretti, Elaine Cristina Marqueze, Elaine Vieira Santos, Evandra Strazza Rodrigues, Heidge Fukumasu, Jayme Augusto de Souza-Neto, José Salvatore Leister Patané, Luiz Alcantara, Luiz Lehmann Coutinho, Maria Carolina Elias, Maurício Lacerda Nogueira, Rafael dos Santos Bezerra, Raul Machado…	https://www.gisaid.org/	?	?	2021-12-20	?
hCoV-19/Brazil/SP-IB_156878/2022	Symptomatic	ncov	EPI_ISL_13020848	?	2022-05-09	South America	Brazil	Sao Paulo	Sao Paulo	South America	Brazil	Sao Paulo	genome	29868	Human	unknown	unknown	?	BA.1.17	GRA	UBS CASTRO ALVES	Instituto Butantan	Dimas Tadeu Covas, Antonio Jorge Martins, Claudia Renata dos Santos Barros, David Schlesinger, Debora Botequio Moretti, Elaine Cristina Marqueze, Elaine Vieira Santos, Evandra Strazza Rodrigues, Heidge Fukumasu, Jayme Augusto de Souza-Neto, Luiz Alcantara, Luiz Lehmann Coutinho, Maria Carolina Elias, Maurício Lacerda Nogueira, Raul Machado Neto, Rejane Maria Tommasini Grotto, Ricardo Haddad, Sand…	https://www.gisaid.org/	?	?	2022-05-30	?
hCoV-19/Brazil/SP-IB_156828/2022	Symptomatic	ncov	EPI_ISL_12883372	?	2022-05-03	South America	Brazil	Sao Paulo	Sao Paulo	South America	Brazil	Sao Paulo	genome	29456	Human	unknown	unknown	?	BA.2	GRA	AMA/UBS CASTRO ALVES - CAPELO DO SOCORRO	Instituto Butantan	Dimas Tadeu Covas, Antonio Jorge Martins, Claudia Renata dos Santos Barros, David Schlesinger, Debora Botequio Moretti, Elaine Cristina Marqueze, Elaine Vieira Santos, Evandra Strazza Rodrigues, Heidge Fukumasu, Jayme Augusto de Souza-Neto, Luiz Alcantara, Luiz Lehmann Coutinho, Maria Carolina Elias, Maurício Lacerda Nogueira, Raul Machado Neto, Rejane Maria Tommasini Grotto, Ricardo Haddad, Sand…	https://www.gisaid.org/	?	?	2022-05-24	?
hCoV-19/Brazil/SP-IB_156829/2022	Symptomatic	ncov	EPI_ISL_12883373	?	2022-05-05	South America	Brazil	Sao Paulo	Sao Paulo	South America	Brazil	Sao Paulo	genome	29759	Human	unknown	unknown	?	BA.2	GRA	UBS SANTA CECILIA	Instituto Butantan	Dimas Tadeu Covas, Antonio Jorge Martins, Claudia Renata dos Santos Barros, David Schlesinger, Debora Botequio Moretti, Elaine Cristina Marqueze, Elaine Vieira Santos, Evandra Strazza Rodrigues, Heidge Fukumasu, Jayme Augusto de Souza-Neto, Luiz Alcantara, Luiz Lehmann Coutinho, Maria Carolina Elias, Maurício Lacerda Nogueira, Raul Machado Neto, Rejane Maria Tommasini Grotto, Ricardo Haddad, Sand…	https://www.gisaid.org/	?	?	2022-05-24	?
hCoV-19/Brazil/SP-IB_156830/2022	Symptomatic	ncov	EPI_ISL_12883374	?	2022-05-03	South America	Brazil	Sao Paulo	Sao Paulo	South America	Brazil	Sao Paulo	genome	29418	Human	unknown	unknown	?	BA.2	GRA	UBS CAMBUCI	Instituto Butantan	Dimas Tadeu Covas, Antonio Jorge Martins, Claudia Renata dos Santos Barros, David Schlesinger, Debora Botequio Moretti, Elaine Cristina Marqueze, Elaine Vieira Santos, Evandra Strazza Rodrigues, Heidge Fukumasu, Jayme Augusto de Souza-Neto, Luiz Alcantara, Luiz Lehmann Coutinho, Maria Carolina Elias, Maurício Lacerda Nogueira, Raul Machado Neto, Rejane Maria Tommasini Grotto, Ricardo Haddad, Sand…	https://www.gisaid.org/	?	?	2022-05-24	?
hCoV-19/Brazil/SP-IB_156831/2022	Symptomatic	ncov	EPI_ISL_12883375	?	2022-05-02	South America	Brazil	Sao Paulo	Sao Paulo	South America	Brazil	Sao Paulo	genome	29370	Human	unknown	unknown	?	BA.2	GRA	UBS PQ FERNANDA - CAMPO LIMPO	Instituto Butantan	Dimas Tadeu Covas, Antonio Jorge Martins, Claudia Renata dos Santos Barros, David Schlesinger, Debora Botequio Moretti, Elaine Cristina Marqueze, Elaine Vieira Santos, Evandra Strazza Rodrigues, Heidge Fukumasu, Jayme Augusto de Souza-Neto, Luiz Alcantara, Luiz Lehmann Coutinho, Maria Carolina Elias, Maurício Lacerda Nogueira, Raul Machado Neto, Rejane Maria Tommasini Grotto, Ricardo Haddad, Sand…	https://www.gisaid.org/	?	?	2022-05-24	?
hCoV-19/Brazil/SP-IB_156832/2022	Symptomatic	ncov	EPI_ISL_12883376	?	2022-05-04	South America	Brazil	Sao Paulo	Sao Paulo	South America	Brazil	Sao Paulo	genome	29751	Human	unknown	unknown	?	BA.2	GRA	AMBULATÓRIO IB	Instituto Butantan	Dimas Tadeu Covas, Antonio Jorge Martins, Claudia Renata dos Santos Barros, David Schlesinger, Debora Botequio Moretti, Elaine Cristina Marqueze, Elaine Vieira Santos, Evandra Strazza Rodrigues, Heidge Fukumasu, Jayme Augusto de Souza-Neto, Luiz Alcantara, Luiz Lehmann Coutinho, Maria Carolina Elias, Maurício Lacerda Nogueira, Raul Machado Neto, Rejane Maria Tommasini Grotto, Ricardo Haddad, Sand…	https://www.gisaid.org/	?	?	2022-05-24	?
hCoV-19/Brazil/SP-IB_156844/2022	Symptomatic	ncov	EPI_ISL_12883388	?	2022-05-02	South America	Brazil	Sao Paulo	Sao Paulo	South America	Brazil	Sao Paulo	genome	29725	Human	unknown	unknown	?	BA.2	GRA	CENTRO MEDICO PMESP	Instituto Butantan	Dimas Tadeu Covas, Antonio Jorge Martins, Claudia Renata dos Santos Barros, David Schlesinger, Debora Botequio Moretti, Elaine Cristina Marqueze, Elaine Vieira Santos, Evandra Strazza Rodrigues, Heidge Fukumasu, Jayme Augusto de Souza-Neto, Luiz Alcantara, Luiz Lehmann Coutinho, Maria Carolina Elias, Maurício Lacerda Nogueira, Raul Machado Neto, Rejane Maria Tommasini Grotto, Ricardo Haddad, Sand…	https://www.gisaid.org/	?	?	2022-05-24	?
hCoV-19/Brazil/SP-IB_156846/2022	Symptomatic	ncov	EPI_ISL_12883390	?	2022-05-05	South America	Brazil	Sao Paulo	Sao Paulo	South America	Brazil	Sao Paulo	genome	29468	Human	unknown	unknown	?	BA.2	GRA	CENTRO MEDICO PMESP	Instituto Butantan	Dimas Tadeu Covas, Antonio Jorge Martins, Claudia Renata dos Santos Barros, David Schlesinger, Debora Botequio Moretti, Elaine Cristina Marqueze, Elaine Vieira Santos, Evandra Strazza Rodrigues, Heidge Fukumasu, Jayme Augusto de Souza-Neto, Luiz Alcantara, Luiz Lehmann Coutinho, Maria Carolina Elias, Maurício Lacerda Nogueira, Raul Machado Neto, Rejane Maria Tommasini Grotto, Ricardo Haddad, Sand…	https://www.gisaid.org/	?	?	2022-05-24	?
hCoV-19/Brazil/SP-IB_156852/2022	Symptomatic	ncov	EPI_ISL_12883396	?	2022-05-05	South America	Brazil	Sao Paulo	Sao Paulo	South America	Brazil	Sao Paulo	genome	29243	Human	unknown	unknown	?	BA.2	GRA	UBS SANTA CECILIA	Instituto Butantan	Dimas Tadeu Covas, Antonio Jorge Martins, Claudia Renata dos Santos Barros, David Schlesinger, Debora Botequio Moretti, Elaine Cristina Marqueze, Elaine Vieira Santos, Evandra Strazza Rodrigues, Heidge Fukumasu, Jayme Augusto de Souza-Neto, Luiz Alcantara, Luiz Lehmann Coutinho, Maria Carolina Elias, Maurício Lacerda Nogueira, Raul Machado Neto, Rejane Maria Tommasini Grotto, Ricardo Haddad, Sand…	https://www.gisaid.org/	?	?	2022-05-24	?
hCoV-19/Brazil/SP-IB_156853/2022	Symptomatic	ncov	EPI_ISL_12883397	?	2022-05-04	South America	Brazil	Sao Paulo	Sao Paulo	South America	Brazil	Sao Paulo	genome	29531	Human	unknown	unknown	?	BA.2	GRA	UBS CAMBUCI	Instituto Butantan	Dimas Tadeu Covas, Antonio Jorge Martins, Claudia Renata dos Santos Barros, David Schlesinger, Debora Botequio Moretti, Elaine Cristina Marqueze, Elaine Vieira Santos, Evandra Strazza Rodrigues, Heidge Fukumasu, Jayme Augusto de Souza-Neto, Luiz Alcantara, Luiz Lehmann Coutinho, Maria Carolina Elias, Maurício Lacerda Nogueira, Raul Machado Neto, Rejane Maria Tommasini Grotto, Ricardo Haddad, Sand…	https://www.gisaid.org/	?	?	2022-05-24	?
hCoV-19/Brazil/SP-IB_156855/2022	Symptomatic	ncov	EPI_ISL_12883399	?	2022-05-02	South America	Brazil	Sao Paulo	Sao Paulo	South America	Brazil	Sao Paulo	genome	29751	Human	unknown	unknown	?	BA.2	GRA	UBS PQ FERNANDA - CAMPO LIMPO	Instituto Butantan	Dimas Tadeu Covas, Antonio Jorge Martins, Claudia Renata dos Santos Barros, David Schlesinger, Debora Botequio Moretti, Elaine Cristina Marqueze, Elaine Vieira Santos, Evandra Strazza Rodrigues, Heidge Fukumasu, Jayme Augusto de Souza-Neto, Luiz Alcantara, Luiz Lehmann Coutinho, Maria Carolina Elias, Maurício Lacerda Nogueira, Raul Machado Neto, Rejane Maria Tommasini Grotto, Ricardo Haddad, Sand…	https://www.gisaid.org/	?	?	2022-05-24	?
hCoV-19/Brazil/SP-IB_156856/2022	Symptomatic	ncov	EPI_ISL_12883400	?	2022-05-05	South America	Brazil	Sao Paulo	Sao Paulo	South America	Brazil	Sao Paulo	genome	29272	Human	unknown	unknown	?	BA.2	GRA	AMBULATÓRIO IB	Instituto Butantan	Dimas Tadeu Covas, Antonio Jorge Martins, Claudia Renata dos Santos Barros, David Schlesinger, Debora Botequio Moretti, Elaine Cristina Marqueze, Elaine Vieira Santos, Evandra Strazza Rodrigues, Heidge Fukumasu, Jayme Augusto de Souza-Neto, Luiz Alcantara, Luiz Lehmann Coutinho, Maria Carolina Elias, Maurício Lacerda Nogueira, Raul Machado Neto, Rejane Maria Tommasini Grotto, Ricardo Haddad, Sand…	https://www.gisaid.org/	?	?	2022-05-24	?
hCoV-19/Brazil/SP-IB_156857/2022	Symptomatic	ncov	EPI_ISL_12883401	?	2022-05-03	South America	Brazil	Sao Paulo	Sao Paulo	South America	Brazil	Sao Paulo	genome	29416	Human	unknown	unknown	?	BA.2	GRA	AMBULATÓRIO IB	Instituto Butantan	Dimas Tadeu Covas, Antonio Jorge Martins, Claudia Renata dos Santos Barros, David Schlesinger, Debora Botequio Moretti, Elaine Cristina Marqueze, Elaine Vieira Santos, Evandra Strazza Rodrigues, Heidge Fukumasu, Jayme Augusto de Souza-Neto, Luiz Alcantara, Luiz Lehmann Coutinho, Maria Carolina Elias, Maurício Lacerda Nogueira, Raul Machado Neto, Rejane Maria Tommasini Grotto, Ricardo Haddad, Sand…	https://www.gisaid.org/	?	?	2022-05-24	?
hCoV-19/Brazil/SP-IB_156884/2022	Symptomatic	ncov	EPI_ISL_13020850	?	2022-05-09	South America	Brazil	Sao Paulo	Sao Paulo	South America	Brazil	Sao Paulo	genome	29846	Human	unknown	unknown	?	BA.2	GRA	UBS SONIA	Instituto Butantan	Dimas Tadeu Covas, Antonio Jorge Martins, Claudia Renata dos Santos Barros, David Schlesinger, Debora Botequio Moretti, Elaine Cristina Marqueze, Elaine Vieira Santos, Evandra Strazza Rodrigues, Heidge Fukumasu, Jayme Augusto de Souza-Neto, Luiz Alcantara, Luiz Lehmann Coutinho, Maria Carolina Elias, Maurício Lacerda Nogueira, Raul Machado Neto, Rejane Maria Tommasini Grotto, Ricardo Haddad, Sand…	https://www.gisaid.org/	?	?	2022-05-30	?
hCoV-19/Brazil/SP-IB_156885/2022	Symptomatic	ncov	EPI_ISL_13020851	?	2022-05-10	South America	Brazil	Sao Paulo	Sao Paulo	South America	Brazil	Sao Paulo	genome	29830	Human	unknown	unknown	?	BA.2	GRA	UBS SONIA	Instituto Butantan	Dimas Tadeu Covas, Antonio Jorge Martins, Claudia Renata dos Santos Barros, David Schlesinger, Debora Botequio Moretti, Elaine Cristina Marqueze, Elaine Vieira Santos, Evandra Strazza Rodrigues, Heidge Fukumasu, Jayme Augusto de Souza-Neto, Luiz Alcantara, Luiz Lehmann Coutinho, Maria Carolina Elias, Maurício Lacerda Nogueira, Raul Machado Neto, Rejane Maria Tommasini Grotto, Ricardo Haddad, Sand…	https://www.gisaid.org/	?	?	2022-05-30	?
hCoV-19/Brazil/SP-IB_156886/2022	Symptomatic	ncov	EPI_ISL_13020852	?	2022-05-11	South America	Brazil	Sao Paulo	Sao Paulo	South America	Brazil	Sao Paulo	genome	29846	Human	unknown	unknown	?	BA.2	GRA	UBS SONIA	Instituto Butantan	Dimas Tadeu Covas, Antonio Jorge Martins, Claudia Renata dos Santos Barros, David Schlesinger, Debora Botequio Moretti, Elaine Cristina Marqueze, Elaine Vieira Santos, Evandra Strazza Rodrigues, Heidge Fukumasu, Jayme Augusto de Souza-Neto, Luiz Alcantara, Luiz Lehmann Coutinho, Maria Carolina Elias, Maurício Lacerda Nogueira, Raul Machado Neto, Rejane Maria Tommasini Grotto, Ricardo Haddad, Sand…	https://www.gisaid.org/	?	?	2022-05-30	?
hCoV-19/Brazil/SP-IB_156887/2022	Symptomatic	ncov	EPI_ISL_13020853	?	2022-05-11	South America	Brazil	Sao Paulo	Sao Paulo	South America	Brazil	Sao Paulo	genome	29847	Human	unknown	unknown	?	BA.2	GRA	UBS SONIA	Instituto Butantan	Dimas Tadeu Covas, Antonio Jorge Martins, Claudia Renata dos Santos Barros, David Schlesinger, Debora Botequio Moretti, Elaine Cristina Marqueze, Elaine Vieira Santos, Evandra Strazza Rodrigues, Heidge Fukumasu, Jayme Augusto de Souza-Neto, Luiz Alcantara, Luiz Lehmann Coutinho, Maria Carolina Elias, Maurício Lacerda Nogueira, Raul Machado Neto, Rejane Maria Tommasini Grotto, Ricardo Haddad, Sand…	https://www.gisaid.org/	?	?	2022-05-30	?
hCoV-19/Brazil/SP-IB_156891/2022	Symptomatic	ncov	EPI_ISL_13020857	?	2022-05-10	South America	Brazil	Sao Paulo	Sao Paulo	South America	Brazil	Sao Paulo	genome	29846	Human	unknown	unknown	?	BA.2	GRA	UBS IACAPE	Instituto Butantan	Dimas Tadeu Covas, Antonio Jorge Martins, Claudia Renata dos Santos Barros, David Schlesinger, Debora Botequio Moretti, Elaine Cristina Marqueze, Elaine Vieira Santos, Evandra Strazza Rodrigues, Heidge Fukumasu, Jayme Augusto de Souza-Neto, Luiz Alcantara, Luiz Lehmann Coutinho, Maria Carolina Elias, Maurício Lacerda Nogueira, Raul Machado Neto, Rejane Maria Tommasini Grotto, Ricardo Haddad, Sand…	https://www.gisaid.org/	?	?	2022-05-30	?
hCoV-19/Brazil/SP-IB_156892/2022	Symptomatic	ncov	EPI_ISL_13020858	?	2022-05-09	South America	Brazil	Sao Paulo	Sao Paulo	South America	Brazil	Sao Paulo	genome	29838	Human	unknown	unknown	?	BA.2	GRA	UBS IACAPE	Instituto Butantan	Dimas Tadeu Covas, Antonio Jorge Martins, Claudia Renata dos Santos Barros, David Schlesinger, Debora Botequio Moretti, Elaine Cristina Marqueze, Elaine Vieira Santos, Evandra Strazza Rodrigues, Heidge Fukumasu, Jayme Augusto de Souza-Neto, Luiz Alcantara, Luiz Lehmann Coutinho, Maria Carolina Elias, Maurício Lacerda Nogueira, Raul Machado Neto, Rejane Maria Tommasini Grotto, Ricardo Haddad, Sand…	https://www.gisaid.org/	?	?	2022-05-30	?
hCoV-19/Brazil/SP-IB_156893/2022	Symptomatic	ncov	EPI_ISL_13020859	?	2022-05-10	South America	Brazil	Sao Paulo	Sao Paulo	South America	Brazil	Sao Paulo	genome	29845	Human	unknown	unknown	?	BA.2	GRA	UBS IACAPE	Instituto Butantan	Dimas Tadeu Covas, Antonio Jorge Martins, Claudia Renata dos Santos Barros, David Schlesinger, Debora Botequio Moretti, Elaine Cristina Marqueze, Elaine Vieira Santos, Evandra Strazza Rodrigues, Heidge Fukumasu, Jayme Augusto de Souza-Neto, Luiz Alcantara, Luiz Lehmann Coutinho, Maria Carolina Elias, Maurício Lacerda Nogueira, Raul Machado Neto, Rejane Maria Tommasini Grotto, Ricardo Haddad, Sand…	https://www.gisaid.org/	?	?	2022-05-30	?
hCoV-19/Brazil/SP-IB_156894/2022	Symptomatic	ncov	EPI_ISL_13020860	?	2022-05-10	South America	Brazil	Sao Paulo	Sao Paulo	South America	Brazil	Sao Paulo	genome	29841	Human	unknown	unknown	?	BA.2	GRA	UBS CASTRO ALVES	Instituto Butantan	Dimas Tadeu Covas, Antonio Jorge Martins, Claudia Renata dos Santos Barros, David Schlesinger, Debora Botequio Moretti, Elaine Cristina Marqueze, Elaine Vieira Santos, Evandra Strazza Rodrigues, Heidge Fukumasu, Jayme Augusto de Souza-Neto, Luiz Alcantara, Luiz Lehmann Coutinho, Maria Carolina Elias, Maurício Lacerda Nogueira, Raul Machado Neto, Rejane Maria Tommasini Grotto, Ricardo Haddad, Sand…	https://www.gisaid.org/	?	?	2022-05-30	?
hCoV-19/Brazil/SP-IB_156895/2022	Symptomatic	ncov	EPI_ISL_13020861	?	2022-05-09	South America	Brazil	Sao Paulo	Sao Paulo	South America	Brazil	Sao Paulo	genome	29845	Human	unknown	unknown	?	BA.2	GRA	UBS CASTRO ALVES	Instituto Butantan	Dimas Tadeu Covas, Antonio Jorge Martins, Claudia Renata dos Santos Barros, David Schlesinger, Debora Botequio Moretti, Elaine Cristina Marqueze, Elaine Vieira Santos, Evandra Strazza Rodrigues, Heidge Fukumasu, Jayme Augusto de Souza-Neto, Luiz Alcantara, Luiz Lehmann Coutinho, Maria Carolina Elias, Maurício Lacerda Nogueira, Raul Machado Neto, Rejane Maria Tommasini Grotto, Ricardo Haddad, Sand…	https://www.gisaid.org/	?	?	2022-05-30	?
hCoV-19/Brazil/SP-IB_156896/2022	Symptomatic	ncov	EPI_ISL_13020862	?	2022-05-11	South America	Brazil	Sao Paulo	Sao Paulo	South America	Brazil	Sao Paulo	genome	29812	Human	unknown	unknown	?	BA.2	GRA	UBS SANTA CECÍLIA	Instituto Butantan	Dimas Tadeu Covas, Antonio Jorge Martins, Claudia Renata dos Santos Barros, David Schlesinger, Debora Botequio Moretti, Elaine Cristina Marqueze, Elaine Vieira Santos, Evandra Strazza Rodrigues, Heidge Fukumasu, Jayme Augusto de Souza-Neto, Luiz Alcantara, Luiz Lehmann Coutinho, Maria Carolina Elias, Maurício Lacerda Nogueira, Raul Machado Neto, Rejane Maria Tommasini Grotto, Ricardo Haddad, Sand…	https://www.gisaid.org/	?	?	2022-05-30	?
hCoV-19/Brazil/SP-IB_156897/2022	Symptomatic	ncov	EPI_ISL_13020863	?	2022-05-11	South America	Brazil	Sao Paulo	Sao Paulo	South America	Brazil	Sao Paulo	genome	29831	Human	unknown	unknown	?	BA.2	GRA	UBS SANTA CECÍLIA	Instituto Butantan	Dimas Tadeu Covas, Antonio Jorge Martins, Claudia Renata dos Santos Barros, David Schlesinger, Debora Botequio Moretti, Elaine Cristina Marqueze, Elaine Vieira Santos, Evandra Strazza Rodrigues, Heidge Fukumasu, Jayme Augusto de Souza-Neto, Luiz Alcantara, Luiz Lehmann Coutinho, Maria Carolina Elias, Maurício Lacerda Nogueira, Raul Machado Neto, Rejane Maria Tommasini Grotto, Ricardo Haddad, Sand…	https://www.gisaid.org/	?	?	2022-05-30	?
hCoV-19/Brazil/SP-IB_156898/2022	Symptomatic	ncov	EPI_ISL_13020864	?	2022-05-10	South America	Brazil	Sao Paulo	Sao Paulo	South America	Brazil	Sao Paulo	genome	29831	Human	unknown	unknown	?	BA.2	GRA	UBS SANTA CECÍLIA	Instituto Butantan	Dimas Tadeu Covas, Antonio Jorge Martins, Claudia Renata dos Santos Barros, David Schlesinger, Debora Botequio Moretti, Elaine Cristina Marqueze, Elaine Vieira Santos, Evandra Strazza Rodrigues, Heidge Fukumasu, Jayme Augusto de Souza-Neto, Luiz Alcantara, Luiz Lehmann Coutinho, Maria Carolina Elias, Maurício Lacerda Nogueira, Raul Machado Neto, Rejane Maria Tommasini Grotto, Ricardo Haddad, Sand…	https://www.gisaid.org/	?	?	2022-05-30	?
hCoV-19/Brazil/SP-IB_156900/2022	Symptomatic	ncov	EPI_ISL_13020866	?	2022-05-09	South America	Brazil	Sao Paulo	Sao Paulo	South America	Brazil	Sao Paulo	genome	29841	Human	unknown	unknown	?	BA.2	GRA	UBS JOSÉ BONIFÁCIO III	Instituto Butantan	Dimas Tadeu Covas, Antonio Jorge Martins, Claudia Renata dos Santos Barros, David Schlesinger, Debora Botequio Moretti, Elaine Cristina Marqueze, Elaine Vieira Santos, Evandra Strazza Rodrigues, Heidge Fukumasu, Jayme Augusto de Souza-Neto, Luiz Alcantara, Luiz Lehmann Coutinho, Maria Carolina Elias, Maurício Lacerda Nogueira, Raul Machado Neto, Rejane Maria Tommasini Grotto, Ricardo Haddad, Sand…	https://www.gisaid.org/	?	?	2022-05-30	?
hCoV-19/Brazil/SP-IB_156901/2022	Symptomatic	ncov	EPI_ISL_13020867	?	2022-05-09	South America	Brazil	Sao Paulo	Sao Paulo	South America	Brazil	Sao Paulo	genome	29845	Human	unknown	unknown	?	BA.2	GRA	UBS JOSÉ BONIFÁCIO III	Instituto Butantan	Dimas Tadeu Covas, Antonio Jorge Martins, Claudia Renata dos Santos Barros, David Schlesinger, Debora Botequio Moretti, Elaine Cristina Marqueze, Elaine Vieira Santos, Evandra Strazza Rodrigues, Heidge Fukumasu, Jayme Augusto de Souza-Neto, Luiz Alcantara, Luiz Lehmann Coutinho, Maria Carolina Elias, Maurício Lacerda Nogueira, Raul Machado Neto, Rejane Maria Tommasini Grotto, Ricardo Haddad, Sand…	https://www.gisaid.org/	?	?	2022-05-30	?
hCoV-19/Brazil/SP-IB_156902/2022	Symptomatic	ncov	EPI_ISL_13020868	?	2022-05-09	South America	Brazil	Sao Paulo	Sao Paulo	South America	Brazil	Sao Paulo	genome	29846	Human	unknown	unknown	?	BA.2	GRA	UBS JOSÉ BONIFÁCIO III	Instituto Butantan	Dimas Tadeu Covas, Antonio Jorge Martins, Claudia Renata dos Santos Barros, David Schlesinger, Debora Botequio Moretti, Elaine Cristina Marqueze, Elaine Vieira Santos, Evandra Strazza Rodrigues, Heidge Fukumasu, Jayme Augusto de Souza-Neto, Luiz Alcantara, Luiz Lehmann Coutinho, Maria Carolina Elias, Maurício Lacerda Nogueira, Raul Machado Neto, Rejane Maria Tommasini Grotto, Ricardo Haddad, Sand…	https://www.gisaid.org/	?	?	2022-05-30	?
hCoV-19/Brazil/SP-IB_156903/2022	Symptomatic	ncov	EPI_ISL_13020869	?	2022-05-09	South America	Brazil	Sao Paulo	Sao Paulo	South America	Brazil	Sao Paulo	genome	29847	Human	unknown	unknown	?	BA.2	GRA	UBS SANTA CECÍLIA	Instituto Butantan	Dimas Tadeu Covas, Antonio Jorge Martins, Claudia Renata dos Santos Barros, David Schlesinger, Debora Botequio Moretti, Elaine Cristina Marqueze, Elaine Vieira Santos, Evandra Strazza Rodrigues, Heidge Fukumasu, Jayme Augusto de Souza-Neto, Luiz Alcantara, Luiz Lehmann Coutinho, Maria Carolina Elias, Maurício Lacerda Nogueira, Raul Machado Neto, Rejane Maria Tommasini Grotto, Ricardo Haddad, Sand…	https://www.gisaid.org/	?	?	2022-05-30	?
hCoV-19/Brazil/SP-IB_156941/2022	Symptomatic	ncov	EPI_ISL_13020870	?	2022-05-10	South America	Brazil	Sao Paulo	Sao Paulo	South America	Brazil	Sao Paulo	genome	29846	Human	unknown	unknown	?	BA.2	GRA	AMA HUMBERTO CERRUTT - ERM.MATARAZZO	Instituto Butantan	Dimas Tadeu Covas, Antonio Jorge Martins, Claudia Renata dos Santos Barros, David Schlesinger, Debora Botequio Moretti, Elaine Cristina Marqueze, Elaine Vieira Santos, Evandra Strazza Rodrigues, Heidge Fukumasu, Jayme Augusto de Souza-Neto, Luiz Alcantara, Luiz Lehmann Coutinho, Maria Carolina Elias, Maurício Lacerda Nogueira, Raul Machado Neto, Rejane Maria Tommasini Grotto, Ricardo Haddad, Sand…	https://www.gisaid.org/	?	?	2022-05-30	?
hCoV-19/Brazil/SP-IB_156943/2022	Symptomatic	ncov	EPI_ISL_13020872	?	2022-05-10	South America	Brazil	Sao Paulo	Sao Paulo	South America	Brazil	Sao Paulo	genome	29838	Human	unknown	unknown	?	BA.2	GRA	AMA HUMBERTO CERRUTT - ERM.MATARAZZO	Instituto Butantan	Dimas Tadeu Covas, Antonio Jorge Martins, Claudia Renata dos Santos Barros, David Schlesinger, Debora Botequio Moretti, Elaine Cristina Marqueze, Elaine Vieira Santos, Evandra Strazza Rodrigues, Heidge Fukumasu, Jayme Augusto de Souza-Neto, Luiz Alcantara, Luiz Lehmann Coutinho, Maria Carolina Elias, Maurício Lacerda Nogueira, Raul Machado Neto, Rejane Maria Tommasini Grotto, Ricardo Haddad, Sand…	https://www.gisaid.org/	?	?	2022-05-30	?
hCoV-19/Brazil/SP-IB_156944/2022	Symptomatic	ncov	EPI_ISL_13020873	?	2022-05-10	South America	Brazil	Sao Paulo	Sao Paulo	South America	Brazil	Sao Paulo	genome	29787	Human	unknown	unknown	?	BA.2	GRA	UBS V.ESPERANCA - PENHA	Instituto Butantan	Dimas Tadeu Covas, Antonio Jorge Martins, Claudia Renata dos Santos Barros, David Schlesinger, Debora Botequio Moretti, Elaine Cristina Marqueze, Elaine Vieira Santos, Evandra Strazza Rodrigues, Heidge Fukumasu, Jayme Augusto de Souza-Neto, Luiz Alcantara, Luiz Lehmann Coutinho, Maria Carolina Elias, Maurício Lacerda Nogueira, Raul Machado Neto, Rejane Maria Tommasini Grotto, Ricardo Haddad, Sand…	https://www.gisaid.org/	?	?	2022-05-30	?
hCoV-19/Brazil/SP-IB_156945/2022	Symptomatic	ncov	EPI_ISL_13020874	?	2022-05-10	South America	Brazil	Sao Paulo	Sao Paulo	South America	Brazil	Sao Paulo	genome	29833	Human	unknown	unknown	?	BA.2	GRA	UBS V.ESPERANCA - PENHA	Instituto Butantan	Dimas Tadeu Covas, Antonio Jorge Martins, Claudia Renata dos Santos Barros, David Schlesinger, Debora Botequio Moretti, Elaine Cristina Marqueze, Elaine Vieira Santos, Evandra Strazza Rodrigues, Heidge Fukumasu, Jayme Augusto de Souza-Neto, Luiz Alcantara, Luiz Lehmann Coutinho, Maria Carolina Elias, Maurício Lacerda Nogueira, Raul Machado Neto, Rejane Maria Tommasini Grotto, Ricardo Haddad, Sand…	https://www.gisaid.org/	?	?	2022-05-30	?
hCoV-19/Brazil/SP-IB_157328/2022	Symptomatic	ncov	EPI_ISL_13142478	?	2022-05-13	South America	Brazil	Sao Paulo	Sao Paulo	South America	Brazil	Sao Paulo	genome	29828	Human	unknown	unknown	?	BA.2	GRA	UBS SANTA CRUZ	Instituto Butantan	Dimas Tadeu Covas, Antonio Jorge Martins, Claudia Renata dos Santos Barros, David Schlesinger, Debora Botequio Moretti, Elaine Cristina Marqueze, Elaine Vieira Santos, Evandra Strazza Rodrigues, Heidge Fukumasu, Jayme Augusto de Souza-Neto, Luiz Alcantara, Luiz Lehmann Coutinho, Maria Carolina Elias, Maurício Lacerda Nogueira, Raul Machado Neto, Rejane Maria Tommasini Grotto, Ricardo Haddad, Sand…	https://www.gisaid.org/	?	?	2022-06-07	?
hCoV-19/Brazil/SP-IB_156845/2022	Symptomatic	ncov	EPI_ISL_12883389	?	2022-05-03	South America	Brazil	Sao Paulo	Sao Paulo	South America	Brazil	Sao Paulo	genome	29434	Human	unknown	unknown	?	BA.2.12.1	GRA	UBS CAMBUCI	Instituto Butantan	Dimas Tadeu Covas, Antonio Jorge Martins, Claudia Renata dos Santos Barros, David Schlesinger, Debora Botequio Moretti, Elaine Cristina Marqueze, Elaine Vieira Santos, Evandra Strazza Rodrigues, Heidge Fukumasu, Jayme Augusto de Souza-Neto, Luiz Alcantara, Luiz Lehmann Coutinho, Maria Carolina Elias, Maurício Lacerda Nogueira, Raul Machado Neto, Rejane Maria Tommasini Grotto, Ricardo Haddad, Sand…	https://www.gisaid.org/	?	?	2022-05-24	?
hCoV-19/Brazil/SP-IB_157159/2022	Symptomatic	ncov	EPI_ISL_13021081	?	2022-05-10	South America	Brazil	Sao Paulo	Sao Paulo	South America	Brazil	Sao Paulo	genome	29846	Human	unknown	unknown	?	BA.2.12.1	GRA	UBS V.ESPERANCA - PENHA	Instituto Butantan	Dimas Tadeu Covas, Antonio Jorge Martins, Claudia Renata dos Santos Barros, David Schlesinger, Debora Botequio Moretti, Elaine Cristina Marqueze, Elaine Vieira Santos, Evandra Strazza Rodrigues, Heidge Fukumasu, Jayme Augusto de Souza-Neto, Luiz Alcantara, Luiz Lehmann Coutinho, Maria Carolina Elias, Maurício Lacerda Nogueira, Raul Machado Neto, Rejane Maria Tommasini Grotto, Ricardo Haddad, Sand…	https://www.gisaid.org/	?	?	2022-05-30	?
hCoV-19/Brazil/SP-IB_157160/2022	Symptomatic	ncov	EPI_ISL_13021082	?	2022-05-10	South America	Brazil	Sao Paulo	Sao Paulo	South America	Brazil	Sao Paulo	genome	29846	Human	unknown	unknown	?	BA.2.12.1	GRA	UBS V.ESPERANCA - PENHA	Instituto Butantan	Dimas Tadeu Covas, Antonio Jorge Martins, Claudia Renata dos Santos Barros, David Schlesinger, Debora Botequio Moretti, Elaine Cristina Marqueze, Elaine Vieira Santos, Evandra Strazza Rodrigues, Heidge Fukumasu, Jayme Augusto de Souza-Neto, Luiz Alcantara, Luiz Lehmann Coutinho, Maria Carolina Elias, Maurício Lacerda Nogueira, Raul Machado Neto, Rejane Maria Tommasini Grotto, Ricardo Haddad, Sand…	https://www.gisaid.org/	?	?	2022-05-30	?
hCoV-19/Brazil/SP-IB_156883/2022	Symptomatic	ncov	EPI_ISL_13020849	?	2022-05-09	South America	Brazil	Sao Paulo	Sao Paulo	South America	Brazil	Sao Paulo	genome	29836	Human	unknown	unknown	?	BA.2.13	GRA	UBS SONIA	Instituto Butantan	Dimas Tadeu Covas, Antonio Jorge Martins, Claudia Renata dos Santos Barros, David Schlesinger, Debora Botequio Moretti, Elaine Cristina Marqueze, Elaine Vieira Santos, Evandra Strazza Rodrigues, Heidge Fukumasu, Jayme Augusto de Souza-Neto, Luiz Alcantara, Luiz Lehmann Coutinho, Maria Carolina Elias, Maurício Lacerda Nogueira, Raul Machado Neto, Rejane Maria Tommasini Grotto, Ricardo Haddad, Sand…	https://www.gisaid.org/	?	?	2022-05-30	?
hCoV-19/Brazil/SP-IB_157161/2022	Symptomatic	ncov	EPI_ISL_13021083	?	2022-05-11	South America	Brazil	Sao Paulo	Sao Paulo	South America	Brazil	Sao Paulo	genome	29846	Human	unknown	unknown	?	BA.2.18	GRA	UBS VICENTE DE PAULA	Instituto Butantan	Dimas Tadeu Covas, Antonio Jorge Martins, Claudia Renata dos Santos Barros, David Schlesinger, Debora Botequio Moretti, Elaine Cristina Marqueze, Elaine Vieira Santos, Evandra Strazza Rodrigues, Heidge Fukumasu, Jayme Augusto de Souza-Neto, Luiz Alcantara, Luiz Lehmann Coutinho, Maria Carolina Elias, Maurício Lacerda Nogueira, Raul Machado Neto, Rejane Maria Tommasini Grotto, Ricardo Haddad, Sand…	https://www.gisaid.org/	?	?	2022-05-30	?
hCoV-19/Brazil/SP-IB_157162/2022	Symptomatic	ncov	EPI_ISL_13021084	?	2022-05-11	South America	Brazil	Sao Paulo	Sao Paulo	South America	Brazil	Sao Paulo	genome	29846	Human	unknown	unknown	?	BA.2.23	GRA	UBS SANTA CRUZ	Instituto Butantan	Dimas Tadeu Covas, Antonio Jorge Martins, Claudia Renata dos Santos Barros, David Schlesinger, Debora Botequio Moretti, Elaine Cristina Marqueze, Elaine Vieira Santos, Evandra Strazza Rodrigues, Heidge Fukumasu, Jayme Augusto de Souza-Neto, Luiz Alcantara, Luiz Lehmann Coutinho, Maria Carolina Elias, Maurício Lacerda Nogueira, Raul Machado Neto, Rejane Maria Tommasini Grotto, Ricardo Haddad, Sand…	https://www.gisaid.org/	?	?	2022-05-30	?
hCoV-19/Brazil/SP-IB_157163/2022	Symptomatic	ncov	EPI_ISL_13021085	?	2022-05-11	South America	Brazil	Sao Paulo	Sao Paulo	South America	Brazil	Sao Paulo	genome	29847	Human	unknown	unknown	?	BA.2.23	GRA	UBS SANTA CRUZ	Instituto Butantan	Dimas Tadeu Covas, Antonio Jorge Martins, Claudia Renata dos Santos Barros, David Schlesinger, Debora Botequio Moretti, Elaine Cristina Marqueze, Elaine Vieira Santos, Evandra Strazza Rodrigues, Heidge Fukumasu, Jayme Augusto de Souza-Neto, Luiz Alcantara, Luiz Lehmann Coutinho, Maria Carolina Elias, Maurício Lacerda Nogueira, Raul Machado Neto, Rejane Maria Tommasini Grotto, Ricardo Haddad, Sand…	https://www.gisaid.org/	?	?	2022-05-30	?
hCoV-19/Brazil/SP-IB_157164/2022	Symptomatic	ncov	EPI_ISL_13021086	?	2022-05-10	South America	Brazil	Sao Paulo	Sao Paulo	South America	Brazil	Sao Paulo	genome	29846	Human	unknown	unknown	?	BA.2.23	GRA	UBS V.ESPERANCA - PENHA	Instituto Butantan	Dimas Tadeu Covas, Antonio Jorge Martins, Claudia Renata dos Santos Barros, David Schlesinger, Debora Botequio Moretti, Elaine Cristina Marqueze, Elaine Vieira Santos, Evandra Strazza Rodrigues, Heidge Fukumasu, Jayme Augusto de Souza-Neto, Luiz Alcantara, Luiz Lehmann Coutinho, Maria Carolina Elias, Maurício Lacerda Nogueira, Raul Machado Neto, Rejane Maria Tommasini Grotto, Ricardo Haddad, Sand…	https://www.gisaid.org/	?	?	2022-05-30	?
hCoV-19/Brazil/SP-IB_156854/2022	Symptomatic	ncov	EPI_ISL_12883398	?	2022-05-03	South America	Brazil	Sao Paulo	Sao Paulo	South America	Brazil	Sao Paulo	genome	29235	Human	unknown	unknown	?	BA.2.37	GRA	UBS V.ESPERANCA - PENHA	Instituto Butantan	Dimas Tadeu Covas, Antonio Jorge Martins, Claudia Renata dos Santos Barros, David Schlesinger, Debora Botequio Moretti, Elaine Cristina Marqueze, Elaine Vieira Santos, Evandra Strazza Rodrigues, Heidge Fukumasu, Jayme Augusto de Souza-Neto, Luiz Alcantara, Luiz Lehmann Coutinho, Maria Carolina Elias, Maurício Lacerda Nogueira, Raul Machado Neto, Rejane Maria Tommasini Grotto, Ricardo Haddad, Sand…	https://www.gisaid.org/	?	?	2022-05-24	?
hCoV-19/Brazil/SP-IB_156888/2022	Symptomatic	ncov	EPI_ISL_13020854	?	2022-05-10	South America	Brazil	Sao Paulo	Sao Paulo	South America	Brazil	Sao Paulo	genome	29812	Human	unknown	unknown	?	BA.2.47	GRA	UBS VICENTE DE PAULA	Instituto Butantan	Dimas Tadeu Covas, Antonio Jorge Martins, Claudia Renata dos Santos Barros, David Schlesinger, Debora Botequio Moretti, Elaine Cristina Marqueze, Elaine Vieira Santos, Evandra Strazza Rodrigues, Heidge Fukumasu, Jayme Augusto de Souza-Neto, Luiz Alcantara, Luiz Lehmann Coutinho, Maria Carolina Elias, Maurício Lacerda Nogueira, Raul Machado Neto, Rejane Maria Tommasini Grotto, Ricardo Haddad, Sand…	https://www.gisaid.org/	?	?	2022-05-30	?
hCoV-19/Brazil/SP-IB_156942/2022	Symptomatic	ncov	EPI_ISL_13020871	?	2022-05-10	South America	Brazil	Sao Paulo	Sao Paulo	South America	Brazil	Sao Paulo	genome	29848	Human	unknown	unknown	?	BA.2.47	GRA	AMA HUMBERTO CERRUTT - ERM.MATARAZZO	Instituto Butantan	Dimas Tadeu Covas, Antonio Jorge Martins, Claudia Renata dos Santos Barros, David Schlesinger, Debora Botequio Moretti, Elaine Cristina Marqueze, Elaine Vieira Santos, Evandra Strazza Rodrigues, Heidge Fukumasu, Jayme Augusto de Souza-Neto, Luiz Alcantara, Luiz Lehmann Coutinho, Maria Carolina Elias, Maurício Lacerda Nogueira, Raul Machado Neto, Rejane Maria Tommasini Grotto, Ricardo Haddad, Sand…	https://www.gisaid.org/	?	?	2022-05-30	?
hCoV-19/Brazil/SP-IB_156851/2022	Symptomatic	ncov	EPI_ISL_12883395	?	2022-05-03	South America	Brazil	Sao Paulo	Sao Paulo	South America	Brazil	Sao Paulo	genome	29316	Human	unknown	unknown	?	BA.2.56	GRA	AMA/UBS SONIA - BUTANTÃ	Instituto Butantan	Dimas Tadeu Covas, Antonio Jorge Martins, Claudia Renata dos Santos Barros, David Schlesinger, Debora Botequio Moretti, Elaine Cristina Marqueze, Elaine Vieira Santos, Evandra Strazza Rodrigues, Heidge Fukumasu, Jayme Augusto de Souza-Neto, Luiz Alcantara, Luiz Lehmann Coutinho, Maria Carolina Elias, Maurício Lacerda Nogueira, Raul Machado Neto, Rejane Maria Tommasini Grotto, Ricardo Haddad, Sand…	https://www.gisaid.org/	?	?	2022-05-24	?
hCoV-19/Brazil/SP-IB_156899/2022	Symptomatic	ncov	EPI_ISL_13020865	?	2022-05-10	South America	Brazil	Sao Paulo	Sao Paulo	South America	Brazil	Sao Paulo	genome	29792	Human	unknown	unknown	?	BA.2.56	GRA	UBS SANTA CECÍLIA	Instituto Butantan	Dimas Tadeu Covas, Antonio Jorge Martins, Claudia Renata dos Santos Barros, David Schlesinger, Debora Botequio Moretti, Elaine Cristina Marqueze, Elaine Vieira Santos, Evandra Strazza Rodrigues, Heidge Fukumasu, Jayme Augusto de Souza-Neto, Luiz Alcantara, Luiz Lehmann Coutinho, Maria Carolina Elias, Maurício Lacerda Nogueira, Raul Machado Neto, Rejane Maria Tommasini Grotto, Ricardo Haddad, Sand…	https://www.gisaid.org/	?	?	2022-05-30	?
hCoV-19/Brazil/SP-IB_157153/2022	Symptomatic	ncov	EPI_ISL_13021078	?	2022-05-10	South America	Brazil	Sao Paulo	Sao Paulo	South America	Brazil	Sao Paulo	genome	29833	Human	unknown	unknown	?	BA.2.56	GRA	UBS VICENTE DE PAULA	Instituto Butantan	Dimas Tadeu Covas, Antonio Jorge Martins, Claudia Renata dos Santos Barros, David Schlesinger, Debora Botequio Moretti, Elaine Cristina Marqueze, Elaine Vieira Santos, Evandra Strazza Rodrigues, Heidge Fukumasu, Jayme Augusto de Souza-Neto, Luiz Alcantara, Luiz Lehmann Coutinho, Maria Carolina Elias, Maurício Lacerda Nogueira, Raul Machado Neto, Rejane Maria Tommasini Grotto, Ricardo Haddad, Sand…	https://www.gisaid.org/	?	?	2022-05-30	?
hCoV-19/Brazil/SP-IB_157564/2022	Symptomatic	ncov	EPI_ISL_13142662	?	2022-05-13	South America	Brazil	Sao Paulo	Sao Paulo	South America	Brazil	Sao Paulo	genome	29846	Human	unknown	unknown	?	BA.2.6	GRA	UBS SANTA CRUZ	Instituto Butantan	Dimas Tadeu Covas, Antonio Jorge Martins, Claudia Renata dos Santos Barros, David Schlesinger, Debora Botequio Moretti, Elaine Cristina Marqueze, Elaine Vieira Santos, Evandra Strazza Rodrigues, Heidge Fukumasu, Jayme Augusto de Souza-Neto, Luiz Alcantara, Luiz Lehmann Coutinho, Maria Carolina Elias, Maurício Lacerda Nogueira, Raul Machado Neto, Rejane Maria Tommasini Grotto, Ricardo Haddad, Sand…	https://www.gisaid.org/	?	?	2022-06-07	?
hCoV-19/Brazil/SP-IB_156889/2022	Symptomatic	ncov	EPI_ISL_13020855	?	2022-05-11	South America	Brazil	Sao Paulo	Sao Paulo	South America	Brazil	Sao Paulo	genome	29812	Human	unknown	unknown	?	BA.2.81	GRA	UBS VICENTE DE PAULA	Instituto Butantan	Dimas Tadeu Covas, Antonio Jorge Martins, Claudia Renata dos Santos Barros, David Schlesinger, Debora Botequio Moretti, Elaine Cristina Marqueze, Elaine Vieira Santos, Evandra Strazza Rodrigues, Heidge Fukumasu, Jayme Augusto de Souza-Neto, Luiz Alcantara, Luiz Lehmann Coutinho, Maria Carolina Elias, Maurício Lacerda Nogueira, Raul Machado Neto, Rejane Maria Tommasini Grotto, Ricardo Haddad, Sand…	https://www.gisaid.org/	?	?	2022-05-30	?
hCoV-19/Brazil/SP-IB_156890/2022	Symptomatic	ncov	EPI_ISL_13020856	?	2022-05-11	South America	Brazil	Sao Paulo	Sao Paulo	South America	Brazil	Sao Paulo	genome	29840	Human	unknown	unknown	?	BA.2.81	GRA	UBS VICENTE DE PAULA	Instituto Butantan	Dimas Tadeu Covas, Antonio Jorge Martins, Claudia Renata dos Santos Barros, David Schlesinger, Debora Botequio Moretti, Elaine Cristina Marqueze, Elaine Vieira Santos, Evandra Strazza Rodrigues, Heidge Fukumasu, Jayme Augusto de Souza-Neto, Luiz Alcantara, Luiz Lehmann Coutinho, Maria Carolina Elias, Maurício Lacerda Nogueira, Raul Machado Neto, Rejane Maria Tommasini Grotto, Ricardo Haddad, Sand…	https://www.gisaid.org/	?	?	2022-05-30	?
hCoV-19/Brazil/SP-IB_156848/2022	Symptomatic	ncov	EPI_ISL_12883392	?	2022-05-03	South America	Brazil	Sao Paulo	Sao Paulo	South America	Brazil	Sao Paulo	genome	29736	Human	unknown	unknown	?	BA.2.9	GRA	UBS J FANGANIELLO - GUAIANASES	Instituto Butantan	Dimas Tadeu Covas, Antonio Jorge Martins, Claudia Renata dos Santos Barros, David Schlesinger, Debora Botequio Moretti, Elaine Cristina Marqueze, Elaine Vieira Santos, Evandra Strazza Rodrigues, Heidge Fukumasu, Jayme Augusto de Souza-Neto, Luiz Alcantara, Luiz Lehmann Coutinho, Maria Carolina Elias, Maurício Lacerda Nogueira, Raul Machado Neto, Rejane Maria Tommasini Grotto, Ricardo Haddad, Sand…	https://www.gisaid.org/	?	?	2022-05-24	?
hCoV-19/Brazil/SP-IB_156861/2022	Symptomatic	ncov	EPI_ISL_12883238	?	2022-05-11	South America	Brazil	Sao Paulo	Sao Paulo	South America	Brazil	Sao Paulo	genome	29797	Human	74	Female	?	BA.4.1	GRA	UBS VICENTE DE PAULA	Instituto Butantan	Dimas Tadeu Covas, Antonio Jorge Martins, Claudia Renata dos Santos Barros, David Schlesinger, Debora Botequio Moretti, Elaine Cristina Marqueze, Elaine Vieira Santos, Evandra Strazza Rodrigues, Heidge Fukumasu, Jayme Augusto de Souza-Neto, Luiz Alcantara, Luiz Lehmann Coutinho, Maria Carolina Elias, Maurício Lacerda Nogueira, Raul Machado Neto, Rejane Maria Tommasini Grotto, Ricardo Haddad, Sand…	https://www.gisaid.org/	?	?	2022-05-24	?
hCoV-19/Brazil/SP-IB_143742/2021	Symptomatic	ncov	EPI_ISL_8013976	?	2021-12-05	South America	Brazil	Sao Paulo	Sao Paulo	South America	Brazil	Sao Paulo	genome	29847	Human	unknown	unknown	?	P.1	GR	INSIDE	Instituto Butantan	Dimas Tadeu Covas, Antonio Jorge Martins, Claudia Renata dos Santos Barros, David Schlesinger, Debora Botequio Moretti, Elaine Cristina Marqueze, Elaine Vieira Santos, Evandra Strazza Rodrigues, Heidge Fukumasu, Jayme Augusto de Souza-Neto, José Salvatore Leister Patané, Luiz Alcantara, Luiz Lehmann Coutinho, Maria Carolina Elias, Maurício Lacerda Nogueira, Rafael dos Santos Bezerra, Raul Machado…	https://www.gisaid.org/	?	?	2021-12-23	?
