# Supplementary material for: Epidemiological and Genomic Analysis of Asymptomatic SARS-CoV-2 Infections during the Delta and Omicron Epidemic Waves in São Paulo City, Brazil
Source: Viruses. 2023 Nov 3;15(11):2210. doi: 10.3390/v15112210 (PMC10675288; doi:10.3390/v15112210)
Supplement: Supplementary file 1 [file viruses-15-02210-s001.zip › Table S3.xlsx]

## Sheet: Planilha1
Cod_GISAID	Colect_date	Lacation
EPI_ISL_17595118	01/12/2021	Sao Paulo city
EPI_ISL_17595119	02/12/2021	Sao Paulo city
EPI_ISL_17595120	02/12/2021	Sao Paulo city
EPI_ISL_17595121	02/12/2021	Sao Paulo city
EPI_ISL_17595122	25/11/2021	Sao Paulo city
EPI_ISL_17595123	01/12/2021	Sao Paulo city
EPI_ISL_17595124	02/12/2021	Sao Paulo city
EPI_ISL_17595125	25/11/2021	Sao Paulo city
EPI_ISL_17595126	26/11/2021	Sao Paulo city
EPI_ISL_17595127	02/12/2021	Sao Paulo city
EPI_ISL_17595128	26/11/2021	Sao Paulo city
EPI_ISL_17595129	26/11/2021	Sao Paulo city
EPI_ISL_17595130	26/11/2021	Sao Paulo city
EPI_ISL_17595131	29/11/2021	Sao Paulo city
EPI_ISL_17595132	29/11/2021	Sao Paulo city
EPI_ISL_17595133	29/11/2021	Sao Paulo city
EPI_ISL_17595134	30/11/2021	Sao Paulo city
EPI_ISL_17595135	30/11/2021	Sao Paulo city
EPI_ISL_17595136	30/11/2021	Sao Paulo city
EPI_ISL_17595137	01/12/2021	Sao Paulo city
EPI_ISL_17595138	02/12/2021	Sao Paulo city
EPI_ISL_17595139	06/12/2021	Sao Paulo city
EPI_ISL_17595140	06/12/2021	Sao Paulo city
EPI_ISL_17595141	05/05/2022	Sao Paulo city
EPI_ISL_17595142	06/05/2022	Sao Paulo city
EPI_ISL_17595143	06/05/2022	Sao Paulo city
EPI_ISL_17595144	06/05/2022	Sao Paulo city
EPI_ISL_17595145	09/05/2022	Sao Paulo city
EPI_ISL_17595146	13/05/2022	Sao Paulo city
EPI_ISL_17595147	13/05/2022	Sao Paulo city
EPI_ISL_17595148	06/05/2022	Sao Paulo city
EPI_ISL_17595149	13/05/2022	Sao Paulo city
EPI_ISL_17595150	10/05/2022	Sao Paulo city
EPI_ISL_17595151	11/05/2022	Sao Paulo city
EPI_ISL_17595152	03/05/2022	Sao Paulo city
EPI_ISL_17595153	02/05/2022	Sao Paulo city
EPI_ISL_17595154	04/05/2022	Sao Paulo city
EPI_ISL_17595155	04/05/2022	Sao Paulo city
EPI_ISL_7666363	2021-11-30	Sao Paulo city
EPI_ISL_7779340	2021-12-06	Sao Paulo city
EPI_ISL_7779342	2021-12-06	Sao Paulo city
EPI_ISL_7808757	2021-11-29	Sao Paulo city
EPI_ISL_7808765	2021-11-30	Sao Paulo city
EPI_ISL_7808766	2021-11-29	Sao Paulo city
EPI_ISL_7808767	2021-12-02	Sao Paulo city
EPI_ISL_7808768	2021-11-30	Sao Paulo city
EPI_ISL_7808769	2021-11-29	Sao Paulo city
EPI_ISL_7808770	2021-11-29	Sao Paulo city
EPI_ISL_7808772	2021-11-30	Sao Paulo city
EPI_ISL_7808773	2021-11-30	Sao Paulo city
EPI_ISL_7808774	2021-11-30	Sao Paulo city
EPI_ISL_7808775	2021-11-30	Sao Paulo city
EPI_ISL_7808776	2021-11-29	Sao Paulo city
EPI_ISL_7808777	2021-12-01	Sao Paulo city
EPI_ISL_7808784	2021-11-30	Sao Paulo city
EPI_ISL_7808785	2021-11-29	Sao Paulo city
EPI_ISL_7808786	2021-11-29	Sao Paulo city
EPI_ISL_7808787	2021-11-30	Sao Paulo city
EPI_ISL_7808788	2021-12-01	Sao Paulo city
EPI_ISL_7808789	2021-11-30	Sao Paulo city
EPI_ISL_7808790	2021-12-01	Sao Paulo city
EPI_ISL_7808791	2021-11-30	Sao Paulo city
EPI_ISL_7808792	2021-11-29	Sao Paulo city
EPI_ISL_7808793	2021-12-01	Sao Paulo city
EPI_ISL_7808794	2021-12-01	Sao Paulo city
EPI_ISL_7808795	2021-12-01	Sao Paulo city
EPI_ISL_7808796	2021-12-01	Sao Paulo city
EPI_ISL_7808797	2021-11-30	Sao Paulo city
EPI_ISL_7808810	2021-11-29	Sao Paulo city
EPI_ISL_7808811	2021-11-30	Sao Paulo city
EPI_ISL_7808812	2021-11-30	Sao Paulo city
EPI_ISL_7808813	2021-11-30	Sao Paulo city
EPI_ISL_7808814	2021-11-30	Sao Paulo city
EPI_ISL_7808819	2021-12-01	Sao Paulo city
EPI_ISL_7808820	2021-12-01	Sao Paulo city
EPI_ISL_7808821	2021-12-01	Sao Paulo city
EPI_ISL_7808822	2021-11-29	Sao Paulo city
EPI_ISL_7808823	2021-11-30	Sao Paulo city
EPI_ISL_7808824	2021-11-30	Sao Paulo city
EPI_ISL_7808825	2021-11-30	Sao Paulo city
EPI_ISL_7808826	2021-11-30	Sao Paulo city
EPI_ISL_7808827	2021-12-01	Sao Paulo city
EPI_ISL_7808828	2021-11-30	Sao Paulo city
EPI_ISL_7808829	2021-12-01	Sao Paulo city
EPI_ISL_7808830	2021-11-30	Sao Paulo city
EPI_ISL_7808831	2021-11-30	Sao Paulo city
EPI_ISL_7808863	2021-12-02	Sao Paulo city
EPI_ISL_7808866	2021-11-30	Sao Paulo city
EPI_ISL_7808867	2021-11-30	Sao Paulo city
EPI_ISL_7808868	2021-11-30	Sao Paulo city
EPI_ISL_7808869	2021-11-29	Sao Paulo city
EPI_ISL_7808870	2021-11-30	Sao Paulo city
EPI_ISL_7808871	2021-11-30	Sao Paulo city
EPI_ISL_7808872	2021-12-01	Sao Paulo city
EPI_ISL_7808873	2021-12-01	Sao Paulo city
EPI_ISL_7808874	2021-11-30	Sao Paulo city
EPI_ISL_7808875	2021-11-30	Sao Paulo city
EPI_ISL_7808876	2021-11-30	Sao Paulo city
EPI_ISL_7808877	2021-11-30	Sao Paulo city
EPI_ISL_7808878	2021-12-01	Sao Paulo city
EPI_ISL_7808879	2021-11-29	Sao Paulo city
EPI_ISL_7808880	2021-11-30	Sao Paulo city
EPI_ISL_7808901	2021-12-01	Sao Paulo city
EPI_ISL_7808902	2021-11-30	Sao Paulo city
EPI_ISL_7808903	2021-11-30	Sao Paulo city
EPI_ISL_7808904	2021-11-29	Sao Paulo city
EPI_ISL_7808905	2021-12-01	Sao Paulo city
EPI_ISL_7808908	2021-12-01	Sao Paulo city
EPI_ISL_7808909	2021-11-29	Sao Paulo city
EPI_ISL_7808910	2021-11-30	Sao Paulo city
EPI_ISL_7808911	2021-11-29	Sao Paulo city
EPI_ISL_7808912	2021-11-29	Sao Paulo city
EPI_ISL_7808913	2021-11-29	Sao Paulo city
EPI_ISL_7808914	2021-11-29	Sao Paulo city
EPI_ISL_7808915	2021-11-29	Sao Paulo city
EPI_ISL_7808916	2021-11-29	Sao Paulo city
EPI_ISL_7808917	2021-11-29	Sao Paulo city
EPI_ISL_7808918	2021-11-29	Sao Paulo city
EPI_ISL_7808919	2021-11-29	Sao Paulo city
EPI_ISL_7808920	2021-12-02	Sao Paulo city
EPI_ISL_7808921	2021-11-29	Sao Paulo city
EPI_ISL_7808922	2021-12-01	Sao Paulo city
EPI_ISL_7808923	2021-11-28	Sao Paulo city
EPI_ISL_7808924	2021-11-28	Sao Paulo city
EPI_ISL_7808925	2021-12-01	Sao Paulo city
EPI_ISL_7808926	2021-12-01	Sao Paulo city
EPI_ISL_7808927	2021-12-01	Sao Paulo city
EPI_ISL_7808928	2021-12-01	Sao Paulo city
EPI_ISL_7808929	2021-12-01	Sao Paulo city
EPI_ISL_7808930	2021-11-30	Sao Paulo city
EPI_ISL_7808931	2021-11-28	Sao Paulo city
EPI_ISL_7808932	2021-11-29	Sao Paulo city
EPI_ISL_7808933	2021-12-01	Sao Paulo city
EPI_ISL_7808934	2021-11-29	Sao Paulo city
EPI_ISL_7808935	2021-11-29	Sao Paulo city
EPI_ISL_7808936	2021-11-30	Sao Paulo city
EPI_ISL_7808937	2021-11-26	Sao Paulo city
EPI_ISL_7808938	2021-11-29	Sao Paulo city
EPI_ISL_7808939	2021-11-30	Sao Paulo city
EPI_ISL_7808940	2021-11-29	Sao Paulo city
EPI_ISL_7808941	2021-11-29	Sao Paulo city
EPI_ISL_7808942	2021-11-29	Sao Paulo city
EPI_ISL_7808943	2021-11-29	Sao Paulo city
EPI_ISL_7808944	2021-11-29	Sao Paulo city
EPI_ISL_7808945	2021-11-29	Sao Paulo city
EPI_ISL_7808946	2021-11-29	Sao Paulo city
EPI_ISL_7808953	2021-11-30	Sao Paulo city
EPI_ISL_7808954	2021-11-30	Sao Paulo city
EPI_ISL_7808955	2021-11-29	Sao Paulo city
EPI_ISL_7808956	2021-11-29	Sao Paulo city
EPI_ISL_7808957	2021-12-01	Sao Paulo city
EPI_ISL_7808958	2021-11-29	Sao Paulo city
EPI_ISL_7808959	2021-12-01	Sao Paulo city
EPI_ISL_7808960	2021-11-30	Sao Paulo city
EPI_ISL_7808961	2021-11-29	Sao Paulo city
EPI_ISL_7808962	2021-11-30	Sao Paulo city
EPI_ISL_7808963	2021-11-30	Sao Paulo city
EPI_ISL_7808964	2021-11-29	Sao Paulo city
EPI_ISL_7808965	2021-11-29	Sao Paulo city
EPI_ISL_7808966	2021-11-30	Sao Paulo city
EPI_ISL_7808967	2021-11-29	Sao Paulo city
EPI_ISL_7808968	2021-11-30	Sao Paulo city
EPI_ISL_7808969	2021-11-29	Sao Paulo city
EPI_ISL_7808970	2021-11-30	Sao Paulo city
EPI_ISL_7808971	2021-11-30	Sao Paulo city
EPI_ISL_7808972	2021-11-29	Sao Paulo city
EPI_ISL_7808973	2021-11-30	Sao Paulo city
EPI_ISL_7808974	2021-11-29	Sao Paulo city
EPI_ISL_7808978	2021-12-01	Sao Paulo city
EPI_ISL_7808979	2021-12-01	Sao Paulo city
EPI_ISL_7808980	2021-11-30	Sao Paulo city
EPI_ISL_7808981	2021-11-29	Sao Paulo city
EPI_ISL_7808983	2021-11-30	Sao Paulo city
EPI_ISL_7808984	2021-12-01	Sao Paulo city
EPI_ISL_7808985	2021-11-30	Sao Paulo city
EPI_ISL_7808986	2021-11-30	Sao Paulo city
EPI_ISL_7808987	2021-11-30	Sao Paulo city
EPI_ISL_7808988	2021-11-29	Sao Paulo city
EPI_ISL_7808989	2021-11-30	Sao Paulo city
EPI_ISL_7808990	2021-11-30	Sao Paulo city
EPI_ISL_7808991	2021-11-30	Sao Paulo city
EPI_ISL_7808992	2021-12-02	Sao Paulo city
EPI_ISL_7808993	2021-11-29	Sao Paulo city
EPI_ISL_7808994	2021-11-30	Sao Paulo city
EPI_ISL_7808995	2021-11-30	Sao Paulo city
EPI_ISL_7808996	2021-11-30	Sao Paulo city
EPI_ISL_7808997	2021-12-01	Sao Paulo city
EPI_ISL_7808998	2021-11-30	Sao Paulo city
EPI_ISL_7808999	2021-12-01	Sao Paulo city
EPI_ISL_7809000	2021-12-01	Sao Paulo city
EPI_ISL_7809001	2021-11-29	Sao Paulo city
EPI_ISL_7809002	2021-11-30	Sao Paulo city
EPI_ISL_7809003	2021-12-01	Sao Paulo city
EPI_ISL_7809004	2021-11-26	Sao Paulo city
EPI_ISL_7809005	2021-12-01	Sao Paulo city
EPI_ISL_7809006	2021-11-30	Sao Paulo city
EPI_ISL_7809007	2021-11-30	Sao Paulo city
EPI_ISL_7809008	2021-11-29	Sao Paulo city
EPI_ISL_7809009	2021-11-29	Sao Paulo city
EPI_ISL_7809010	2021-11-30	Sao Paulo city
EPI_ISL_7809027	2021-11-30	Sao Paulo city
EPI_ISL_7809028	2021-11-30	Sao Paulo city
EPI_ISL_7809033	2021-12-01	Sao Paulo city
EPI_ISL_7809034	2021-11-30	Sao Paulo city
EPI_ISL_7809035	2021-12-01	Sao Paulo city
EPI_ISL_7809036	2021-11-29	Sao Paulo city
EPI_ISL_7809038	2021-11-30	Sao Paulo city
EPI_ISL_7809039	2021-11-30	Sao Paulo city
EPI_ISL_7809040	2021-11-29	Sao Paulo city
EPI_ISL_7809042	2021-11-30	Sao Paulo city
EPI_ISL_7809043	2021-12-01	Sao Paulo city
EPI_ISL_7809044	2021-11-30	Sao Paulo city
EPI_ISL_7809052	2021-11-29	Sao Paulo city
EPI_ISL_7809054	2021-12-01	Sao Paulo city
EPI_ISL_7809055	2021-11-29	Sao Paulo city
EPI_ISL_7809056	2021-11-29	Sao Paulo city
EPI_ISL_7809135	2021-11-29	Sao Paulo city
EPI_ISL_7809136	2021-11-30	Sao Paulo city
EPI_ISL_7809137	2021-11-29	Sao Paulo city
EPI_ISL_7809152	2021-11-29	Sao Paulo city
EPI_ISL_7809153	2021-12-01	Sao Paulo city
EPI_ISL_7809154	2021-11-30	Sao Paulo city
EPI_ISL_7809155	2021-11-29	Sao Paulo city
EPI_ISL_7809156	2021-11-30	Sao Paulo city
EPI_ISL_7809157	2021-12-01	Sao Paulo city
EPI_ISL_7809158	2021-11-30	Sao Paulo city
EPI_ISL_7809159	2021-11-30	Sao Paulo city
EPI_ISL_7809160	2021-11-30	Sao Paulo city
EPI_ISL_7809161	2021-11-29	Sao Paulo city
EPI_ISL_7809162	2021-11-29	Sao Paulo city
EPI_ISL_7809163	2021-11-29	Sao Paulo city
EPI_ISL_7809164	2021-11-29	Sao Paulo city
EPI_ISL_7809165	2021-11-30	Sao Paulo city
EPI_ISL_7809166	2021-11-30	Sao Paulo city
EPI_ISL_7809167	2021-11-30	Sao Paulo city
EPI_ISL_7809168	2021-11-30	Sao Paulo city
EPI_ISL_7809169	2021-11-30	Sao Paulo city
EPI_ISL_7809170	2021-12-01	Sao Paulo city
EPI_ISL_7809174	2021-11-29	Sao Paulo city
EPI_ISL_7809175	2021-12-01	Sao Paulo city
EPI_ISL_7809176	2021-11-28	Sao Paulo city
EPI_ISL_7809177	2021-12-01	Sao Paulo city
EPI_ISL_7809178	2021-11-30	Sao Paulo city
EPI_ISL_7809179	2021-11-28	Sao Paulo city
EPI_ISL_7809180	2021-11-30	Sao Paulo city
EPI_ISL_7809181	2021-12-01	Sao Paulo city
EPI_ISL_7809182	2021-12-01	Sao Paulo city
EPI_ISL_7809183	2021-12-01	Sao Paulo city
EPI_ISL_7809184	2021-12-01	Sao Paulo city
EPI_ISL_7809185	2021-11-29	Sao Paulo city
EPI_ISL_7809186	2021-11-28	Sao Paulo city
EPI_ISL_7809187	2021-12-01	Sao Paulo city
EPI_ISL_7809188	2021-11-29	Sao Paulo city
EPI_ISL_7809189	2021-12-01	Sao Paulo city
EPI_ISL_7809190	2021-11-29	Sao Paulo city
EPI_ISL_7809191	2021-11-29	Sao Paulo city
EPI_ISL_7809192	2021-11-29	Sao Paulo city
EPI_ISL_7809193	2021-11-29	Sao Paulo city
EPI_ISL_7809194	2021-11-29	Sao Paulo city
EPI_ISL_7809199	2021-11-30	Sao Paulo city
EPI_ISL_7809200	2021-11-30	Sao Paulo city
EPI_ISL_7809204	2021-11-30	Sao Paulo city
EPI_ISL_7809207	2021-12-01	Sao Paulo city
EPI_ISL_7809208	2021-12-01	Sao Paulo city
EPI_ISL_7809209	2021-11-29	Sao Paulo city
EPI_ISL_7809210	2021-12-01	Sao Paulo city
EPI_ISL_7809211	2021-11-30	Sao Paulo city
EPI_ISL_7809212	2021-11-30	Sao Paulo city
EPI_ISL_7809213	2021-12-01	Sao Paulo city
EPI_ISL_7809222	2021-11-30	Sao Paulo city
EPI_ISL_7809244	2021-11-26	Sao Paulo city
EPI_ISL_7809247	2021-11-30	Sao Paulo city
EPI_ISL_7809250	2021-11-30	Sao Paulo city
EPI_ISL_7809251	2021-11-30	Sao Paulo city
EPI_ISL_7809252	2021-11-30	Sao Paulo city
EPI_ISL_7809264	2021-11-30	Sao Paulo city
EPI_ISL_7809265	2021-12-01	Sao Paulo city
EPI_ISL_7809266	2021-12-01	Sao Paulo city
EPI_ISL_7809267	2021-12-01	Sao Paulo city
EPI_ISL_7809268	2021-12-01	Sao Paulo city
EPI_ISL_7809269	2021-11-30	Sao Paulo city
EPI_ISL_7809270	2021-11-30	Sao Paulo city
EPI_ISL_7809271	2021-11-30	Sao Paulo city
EPI_ISL_7809272	2021-11-29	Sao Paulo city
EPI_ISL_7809273	2021-11-29	Sao Paulo city
EPI_ISL_7809274	2021-11-29	Sao Paulo city
EPI_ISL_7809275	2021-11-30	Sao Paulo city
EPI_ISL_7809303	2021-11-30	Sao Paulo city
EPI_ISL_7809304	2021-11-29	Sao Paulo city
EPI_ISL_7809305	2021-11-29	Sao Paulo city
EPI_ISL_7809306	2021-12-01	Sao Paulo city
EPI_ISL_7809307	2021-11-30	Sao Paulo city
EPI_ISL_7809309	2021-11-29	Sao Paulo city
EPI_ISL_7809310	2021-11-30	Sao Paulo city
EPI_ISL_7809311	2021-11-29	Sao Paulo city
EPI_ISL_7809313	2021-11-30	Sao Paulo city
EPI_ISL_7809315	2021-11-29	Sao Paulo city
EPI_ISL_7809316	2021-11-29	Sao Paulo city
EPI_ISL_7809318	2021-12-01	Sao Paulo city
EPI_ISL_7809319	2021-12-02	Sao Paulo city
EPI_ISL_7809323	2021-11-30	Sao Paulo city
EPI_ISL_7809325	2021-11-30	Sao Paulo city
EPI_ISL_7809327	2021-11-30	Sao Paulo city
EPI_ISL_7809331	2021-11-29	Sao Paulo city
EPI_ISL_7809332	2021-12-02	Sao Paulo city
EPI_ISL_7809338	2021-12-01	Sao Paulo city
EPI_ISL_7809339	2021-11-30	Sao Paulo city
EPI_ISL_7809341	2021-11-29	Sao Paulo city
EPI_ISL_7809342	2021-11-29	Sao Paulo city
EPI_ISL_7809343	2021-12-01	Sao Paulo city
EPI_ISL_7809361	2021-12-01	Sao Paulo city
EPI_ISL_7809363	2021-11-30	Sao Paulo city
EPI_ISL_7809370	2021-12-01	Sao Paulo city
EPI_ISL_7883752	2021-12-06	Sao Paulo city
EPI_ISL_8013889	2021-12-06	Sao Paulo city
EPI_ISL_8013891	2021-12-06	Sao Paulo city
EPI_ISL_8013892	2021-12-06	Sao Paulo city
EPI_ISL_8013895	2021-12-06	Sao Paulo city
EPI_ISL_8013976	2021-12-05	Sao Paulo city
EPI_ISL_8013981	2021-12-06	Sao Paulo city
EPI_ISL_8013982	2021-12-06	Sao Paulo city
EPI_ISL_8013983	2021-12-06	Sao Paulo city
EPI_ISL_8013991	2021-12-06	Sao Paulo city
EPI_ISL_8013994	2021-12-06	Sao Paulo city
EPI_ISL_8013996	2021-12-06	Sao Paulo city
EPI_ISL_8013997	2021-12-06	Sao Paulo city
EPI_ISL_8013998	2021-12-06	Sao Paulo city
EPI_ISL_8013999	2021-12-06	Sao Paulo city
EPI_ISL_8014006	2021-12-06	Sao Paulo city
EPI_ISL_8014007	2021-12-06	Sao Paulo city
EPI_ISL_8014015	2021-12-06	Sao Paulo city
EPI_ISL_8014018	2021-12-03	Sao Paulo city
EPI_ISL_8014019	2021-12-06	Sao Paulo city
EPI_ISL_8014020	2021-12-06	Sao Paulo city
EPI_ISL_8014023	2021-12-06	Sao Paulo city
EPI_ISL_8014025	2021-12-06	Sao Paulo city
EPI_ISL_8014027	2021-12-05	Sao Paulo city
EPI_ISL_8014039	2021-12-06	Sao Paulo city
EPI_ISL_8014040	2021-12-06	Sao Paulo city
EPI_ISL_8014041	2021-12-06	Sao Paulo city
EPI_ISL_8014044	2021-12-03	Sao Paulo city
EPI_ISL_8014049	2021-12-06	Sao Paulo city
EPI_ISL_8014050	2021-12-04	Sao Paulo city
EPI_ISL_8014053	2021-12-06	Sao Paulo city
EPI_ISL_8014057	2021-12-06	Sao Paulo city
EPI_ISL_8014060	2021-12-06	Sao Paulo city
EPI_ISL_8014061	2021-12-05	Sao Paulo city
EPI_ISL_8014063	2021-12-06	Sao Paulo city
EPI_ISL_8014067	2021-12-04	Sao Paulo city
EPI_ISL_8014075	2021-12-06	Sao Paulo city
EPI_ISL_8014077	2021-12-06	Sao Paulo city
EPI_ISL_8014082	2021-12-06	Sao Paulo city
EPI_ISL_8014088	2021-12-06	Sao Paulo city
EPI_ISL_8014090	2021-12-06	Sao Paulo city
EPI_ISL_8014091	2021-12-03	Sao Paulo city
EPI_ISL_8014093	2021-12-05	Sao Paulo city
EPI_ISL_12883238	2022-05-11	Sao Paulo city
EPI_ISL_12883372	2022-05-03	Sao Paulo city
EPI_ISL_12883373	2022-05-05	Sao Paulo city
EPI_ISL_12883374	2022-05-03	Sao Paulo city
EPI_ISL_12883375	2022-05-02	Sao Paulo city
EPI_ISL_12883376	2022-05-04	Sao Paulo city
EPI_ISL_12883388	2022-05-02	Sao Paulo city
EPI_ISL_12883389	2022-05-03	Sao Paulo city
EPI_ISL_12883390	2022-05-05	Sao Paulo city
EPI_ISL_12883392	2022-05-03	Sao Paulo city
EPI_ISL_12883395	2022-05-03	Sao Paulo city
EPI_ISL_12883396	2022-05-05	Sao Paulo city
EPI_ISL_12883397	2022-05-04	Sao Paulo city
EPI_ISL_12883398	2022-05-03	Sao Paulo city
EPI_ISL_12883399	2022-05-02	Sao Paulo city
EPI_ISL_12883400	2022-05-05	Sao Paulo city
EPI_ISL_12883401	2022-05-03	Sao Paulo city
EPI_ISL_13020841	2022-05-09	Sao Paulo city
EPI_ISL_13020848	2022-05-09	Sao Paulo city
EPI_ISL_13020849	2022-05-09	Sao Paulo city
EPI_ISL_13020850	2022-05-09	Sao Paulo city
EPI_ISL_13020851	2022-05-10	Sao Paulo city
EPI_ISL_13020852	2022-05-11	Sao Paulo city
EPI_ISL_13020853	2022-05-11	Sao Paulo city
EPI_ISL_13020854	2022-05-10	Sao Paulo city
EPI_ISL_13020855	2022-05-11	Sao Paulo city
EPI_ISL_13020856	2022-05-11	Sao Paulo city
EPI_ISL_13020857	2022-05-10	Sao Paulo city
EPI_ISL_13020858	2022-05-09	Sao Paulo city
EPI_ISL_13020859	2022-05-10	Sao Paulo city
EPI_ISL_13020860	2022-05-10	Sao Paulo city
EPI_ISL_13020861	2022-05-09	Sao Paulo city
EPI_ISL_13020862	2022-05-11	Sao Paulo city
EPI_ISL_13020863	2022-05-11	Sao Paulo city
EPI_ISL_13020864	2022-05-10	Sao Paulo city
EPI_ISL_13020865	2022-05-10	Sao Paulo city
EPI_ISL_13020866	2022-05-09	Sao Paulo city
EPI_ISL_13020867	2022-05-09	Sao Paulo city
EPI_ISL_13020868	2022-05-09	Sao Paulo city
EPI_ISL_13020869	2022-05-09	Sao Paulo city
EPI_ISL_13020870	2022-05-10	Sao Paulo city
EPI_ISL_13020871	2022-05-10	Sao Paulo city
EPI_ISL_13020872	2022-05-10	Sao Paulo city
EPI_ISL_13020873	2022-05-10	Sao Paulo city
EPI_ISL_13020874	2022-05-10	Sao Paulo city
EPI_ISL_13021078	2022-05-10	Sao Paulo city
EPI_ISL_13021081	2022-05-10	Sao Paulo city
EPI_ISL_13021082	2022-05-10	Sao Paulo city
EPI_ISL_13021083	2022-05-11	Sao Paulo city
EPI_ISL_13021084	2022-05-11	Sao Paulo city
EPI_ISL_13021085	2022-05-11	Sao Paulo city
EPI_ISL_13021086	2022-05-10	Sao Paulo city
EPI_ISL_13142478	2022-05-13	Sao Paulo city
EPI_ISL_13142662	2022-05-13	Sao Paulo city
